# Supplementary material for: Evolution of Virulence, Fitness, and Carbapenem Resistance Transmission in ST23 Hypervirulent Klebsiella pneumoniae with the Capsular Polysaccharide Synthesis Gene wcaJ Inserted via Insertion Sequence Elements
Source: Microbiol Spectr. 2022 Oct 12;10(6):e02400-22. doi: 10.1128/spectrum.02400-22 (PMC9769677; doi:10.1128/spectrum.02400-22)
Supplement: Supplemental file 1 — Tables S1 to S3. Download spectrum.02400-22-s0001.xlsx, XLSX file, 0.1 MB [file spectrum.02400-22-s0001.xlsx]

## Sheet: Table S1
Table S1. Microbiological characteristics of K. pneumoniae isolates in this study.
assembly_accession	bioproject	biosample	strain	collected_by	Collection_Date	geo_loc_name_country	geo_loc_name_state/province	geo_loc_city	species	species_match	contig_count	N50	largest_contig	total_size	ambiguous_bases	QC_warnings	ST	virulence_score	resistance_score	num_resistance_classes	num_resistance_genes	Yersiniabactin	YbST	Colibactin	CbST	Aerobactin	AbST	Salmochelin	SmST	RmpADC	RmST	rmpA2	wzi	K_locus	K_type	K_locus_problems	K_locus_confidence	K_locus_identity	K_locus_missing_genes	O_locus	O_type	O_locus_problems	O_locus_confidence	O_locus_identity	O_locus_missing_genes	AGly_acquired	Col_acquired	Fcyn_acquired	Flq_acquired
GCF_000009885.1	PRJNA224116	SAMD00060934	NTUH-K2044	NA	NA	NA	NA	NA	Klebsiella pneumoniae	strong	2	5248520	5248520	5472672	no	-	ST23	4	0	0	0	ybt 2; ICEKp1	326	-	0	iuc 1	1	iro 1,iro 3	19,18	rmp 3; ICEKp1 (truncated),rmp 1; KpVP-1	30-1LV,26	rmpA2_3-47%	wzi1	KL1	K1	none	Perfect	1		O1/O2v2	O1	none	Very high	0.9913		-	-	-	-
GCF_000294365.1	PRJNA224116	SAMN02603641	1084	NA	NA	NA	NA	NA	Klebsiella pneumoniae	strong	1	5386705	5386705	5386705	no	-	ST23	2	0	0	0	ybt 1; ICEKp10	47	clb 2	37	-	0	-	0	-	0	-	wzi172	unknown (KL1)	unknown (K1)	-	None	0.9994	KL1_05_wzb,KL1_07_wzx,KL1_08_wclY,KL1_09_wzy,KL1_15_wcaI	O1/O2v2	O1	-	High	0.9909	O1/O2v2_02_wzt,O1/O2v2_08_gmlC,O1/O2v2_10_gmlA	-	-	-	-
GCF_001033615.1	PRJNA224116	SAMN03280393	MGH94	NA	2014-07-01	uncalculated	NA	missing	Klebsiella pneumoniae	strong	2	5424551	5424551	5649212	yes (21060)	ambiguous_bases	ST23	5	0	0	0	ybt 1; ICEKp10	57	clb 2	29	iuc 1	1	iro 1	2	rmp 1; KpVP-1	34	rmpA2_6-60%	wzi1	KL1	K1	none	Very high	0.9999		O1/O2v2	O1	none	Very high	0.9913		-	-	-	-
GCF_001033995.1	PRJNA224116	SAMN03280412	BIDMC85	NA	2013-07-01	uncalculated	NA	missing	Klebsiella pneumoniae	strong	7	4567076	4567076	5683141	yes (41536)	ambiguous_bases	ST23	5	0	0	0	ybt 1; ICEKp10	47	clb 2	29	iuc 1	1	iro 1	2	rmp 1; KpVP-1	26	rmpA2_6-60%	wzi1	KL1	K1	none	Very high	0.9999		O1/O2v2	O1	none	Very high	0.9913		-	-	-	-
GCF_001034005.1	PRJNA224116	SAMN03280413	BIDMC86	NA	2014-07-01	uncalculated	NA	missing	Klebsiella pneumoniae	strong	3	4710294	4710294	5598979	yes (16413)	ambiguous_bases	ST23	5	0	0	0	ybt 1; ICEKp10	59	clb 2	25	iuc 1	1	iro 1	2	rmp 1; KpVP-1	40	rmpA2_5-54%	wzi1	KL1	K1	none	Very high	1		O1/O2v2	O1	none	Very high	0.9913		-	-	-	-
GCF_001529935.1	PRJNA224116	SAMN04377968	RJF999	NA	NA	NA	NA	NA	Klebsiella pneumoniae	strong	2	5461919	5461919	5690826	no	-	ST23	5	0	0	0	ybt 1; ICEKp10	338	clb 2	29	iuc 1	1	iro 1	2	rmp 1; KpVP-1	40	rmpA2_5-54%	wzi1	KL1	K1	none	Very high	1		O1/O2v2	O1	none	Very high	0.9912		-	-	-	-
GCF_001707135.1	PRJNA224116	SAMN04532005	UTSW Atlanta 01	NA	2015-03-27	USA	NA	USA: Atlanta\, Georgia	Klebsiella pneumoniae	strong	450	57145	253325	5677564	yes (27864)	ambiguous_bases	ST23	2	0	2	0	ybt 1; ICEKp10 (incomplete)	47-1LV	clb 2 (incomplete)	29-2LV	-	0	-	0	-	0	-	wzi1	KL1	K1	none	Very high	0.9998		O1/O2v2	O1	none	Very high	0.9912		-	-	-	-
GCF_001708225.1	PRJNA224116	SAMN05425526	ED23	NA	NA	NA	NA	NA	Klebsiella pneumoniae	strong	2	5374626	5374626	5587396	no	-	ST23	4	0	0	0	ybt 9; ICEKp3	331	-	0	iuc 1	1	iro 1	2-1LV	rmp 1; KpVP-1 (truncated)	31	rmpA2_5-54%	wzi1	KL1	K1	none	Very high	0.9999		O1/O2v2	O1	none	Very high	0.9913		-	-	-	-
GCF_001708245.1	PRJNA224116	SAMN05425525	ED2	NA	NA	NA	NA	NA	Klebsiella pneumoniae	strong	1	5412960	5412960	5412960	no	-	ST23	2	0	0	0	ybt 1; ICEKp10 (truncated)	336	clb 2	29-1LV	-	0	-	0	-	0	-	wzi1	KL1	K1	none	Very high	0.9998		O1/O2v2	O1	none	Very high	0.9912		-	-	-	-
GCF_001720635.1	PRJNA224116	SAMN05413580	SCPM-O-B-7850	NA	2014-07-01	uncalculated	NA	missing	Klebsiella pneumoniae	strong	135	143118	441210	5719189	no	-	ST23	5	1	4	6	ybt 1; ICEKp10	44-3LV	clb 3	12-3LV	iuc 1	1	iro 1	2	rmp 1; KpVP-1	40	rmpA2_6*-60%	wzi1	KL1	K1	none	Very high	0.9998		O1/O2v2	O1	none	Very high	0.9913		aadA*;ant(2'')-Ia*;sat-2	-	-	-
GCF_001939855.1	PRJNA224116	SAMN05928591	GN-3	NA	NA	NA	NA	NA	Klebsiella pneumoniae	strong	52	338359	1352977	5735416	no	-	ST23	5	0	0	0	ybt 1; ICEKp10	46	clb 2	29	iuc 1	1	iro 1	2	rmp 1; KpVP-1	40	rmpA2_8-60%	wzi1	KL1	K1	none	Very high	0.9999		O1/O2v2	O1	none	Very high	0.9912		-	-	-	-
GCF_002114225.1	PRJNA224116	SAMN06606879	ICIS-278_PBV	NA	2003-07-01	Russia	NA	Russia: South Ural	Klebsiella pneumoniae	strong	211	91794	253313	5584615	yes (407)	ambiguous_bases	ST23	5	0	1	0	ybt 1; ICEKp10	45-1LV	clb 2	29	iuc 1 (truncated)	1-1LV	iro 1	2	-	0	-	wzi1	unknown (KL1)	unknown (K1)	?-	None	0.9998	KL1_05_wzb,KL1_07_wzx,KL1_08_wclY,KL1_09_wzy,KL1_10_wcsS,KL1_13_wcaG,KL1_14_wcaH,KL1_16_wcaJ	unknown (O1/O2v2)	unknown (O2afg)	?-	None	0.9915	O1/O2v2_01_wzm,O1/O2v2_06_wbbO,O1/O2v2_07_kfoC,O1/O2v2_10_gmlA	-	-	-	-
GCF_002153255.1	PRJNA224116	SAMN04521860	UCI110	NA	2015-07-01	USA	NA	USA: Massachusetts\, Boston	Klebsiella pneumoniae	strong	6	5259103	5259103	5626979	yes (126642)	ambiguous_bases	ST23	5	0	0	0	ybt 1; ICEKp10	55-1LV	clb 2	29	iuc 1 (truncated)	1-1LV	iro 1	2	-	0	-	wzi1	unknown (KL1)	unknown (K1)	-	None	0.9971	KL1_07_wzx,KL1_08_wclY,KL1_09_wzy,KL1_10_wcsS,KL1_11_wcsT,KL1_13_wcaG,KL1_14_wcaH,KL1_16_wcaJ	unknown (O1/O2v2)	unknown (O1)	-	None	0.987	O1/O2v2_06_wbbO,O1/O2v2_08_gmlC,O1/O2v2_09_gmlB,O1/O2v2_10_gmlA	-	-	-	-
GCF_002163895.1	PRJNA224116	SAMN06200334	RJA166	NA	NA	NA	NA	NA	Klebsiella pneumoniae	strong	4	5348368	5348368	5918670	no	-	ST23	4	1	4	5	ybt 2; ICEKp1	323-1LV	-	0	iuc 1	1	iro 3 (truncated),iro unknown	7-2LV,0	rmp 3; ICEKp1,rmp unknown	32,0	rmpA2_6-60%	wzi1	KL1	K1	none	Very high	1		O1/O2v2	O1	none	Very high	0.9913		-	-	-	qnrB4
GCF_002173875.1	PRJNA224116	SAMN05945909	759	NA	NA	NA	NA	NA	Klebsiella pneumoniae	strong	375	27962	113749	5509257	no	-	ST23	3	0	0	0	-	0	-	0	iuc 1 (incomplete)	1-1LV	iro 1	2	rmp 1; KpVP-1	26	rmpA2_3*-47%	wzi1	KL1	K1	none	Very high	0.9999		O1/O2v2	O1	none	Very high	0.9912		-	-	-	-
GCF_002173885.1	PRJNA224116	SAMN05945919	1479	NA	NA	NA	NA	NA	Klebsiella pneumoniae	strong	746	15690	81321	5583060	no	-	ST23-1LV	5	0	0	0	ybt 1; ICEKp10 (truncated)	46-1LV	clb 2 (incomplete) (truncated)	26-3LV	iuc 1	1	iro 1	2	rmp 1; KpVP-1	40	rmpA2_5-54%	-	KL1	K1	-	Good	0.9998	KL1_03_wzi	O1/O2v2	O1	none	Very high	0.9913		-	-	-	-
GCF_002206015.1	PRJNA224116	SAMN05945851	329	NA	NA	NA	NA	NA	Klebsiella pneumoniae	strong	256	56563	249711	5564325	no	-	ST23	5	0	0	0	ybt 1; ICEKp10	46-1LV	clb 2	29-1LV	iuc 1	1	iro 1	2	rmp 1; KpVP-1	40	rmpA2_3-47%	wzi1	KL1	K1	none	Very high	0.9998		O1/O2v2	O1	none	Very high	0.9912		-	-	-	-
GCF_002210445.1	PRJNA224116	SAMN06562536	KpvST23L_OXA-48	NA	NA	NA	NA	NA	Klebsiella pneumoniae	strong	44	455982	791986	5691415	no	-	ST23	5	2	1	2	ybt 1; ICEKp10	47	clb 2	29	iuc 1	1	iro 1	2	rmp 1; KpVP-1	26	rmpA2_6-60%	wzi1	KL1	K1	none	Very high	0.9999		O1/O2v2	O1	none	Very high	0.9913		-	-	-	-
GCF_002264195.1	PRJNA224116	SAMN07345013	K950	NA	NA	NA	NA	NA	Klebsiella pneumoniae	strong	79	222872	666023	5675827	no	-	ST23	5	2	1	1	ybt 1; ICEKp10	54	clb 2	29	iuc 1	1	iro 1	24	rmp 1; KpVP-1	26-1LV	rmpA2_5-54%	wzi1	KL1	K1	none	Very high	0.9999		O1/O2v2	O1	none	Very high	0.9913		-	-	-	-
GCF_002264435.1	PRJNA224116	SAMN07345006	K5065	NA	NA	NA	NA	NA	Klebsiella pneumoniae	strong	63	291843	635366	5822605	no	-	ST23	5	2	2	2	ybt 1; ICEKp10	46	clb 2	29-1LV	iuc 1	1	-	0	-	0	rmpA2_3-47%	wzi1	KL1	K1	none	Very high	0.9996		O1/O2v2	O1	none	Very high	0.9911		-	-	fosA3	-
GCF_002369925.1	PRJNA224116	SAMN07259332	1088	NA	NA	NA	NA	NA	Klebsiella pneumoniae	strong	4	5426969	5426969	5824783	no	-	ST23	5	2	5	5	ybt 1; ICEKp10 (truncated)	46-1LV	clb 2	29-1LV	iuc 1	1-1LV	iro 1	1-1LV	rmp 1; KpVP-1 (truncated)	40-1LV	rmpA2_5-54%	-	KL1	K1	*	Very high	0.9996		O1/O2v2	O1	none	Very high	0.9911		rmtB	-	fosA3*	-
GCF_002761315.1	PRJNA224116	SAMN05231874	P1428	NA	NA	NA	NA	NA	Klebsiella pneumoniae	strong	1	5633290	5633290	5633290	no	-	ST23	5	0	0	0	ybt 1; ICEKp10	47-1LV	clb 2	29	iuc 1 (truncated)	1-1LV	iro 1	2	rmp 1; KpVP-1	26	rmpA2_3-47%	wzi1	KL1	K1	none	Very high	0.9999		O1/O2v2	O1	none	Very high	0.9913		-	-	-	-
GCF_002813595.1	PRJNA224116	SAMN06112188	SGH10	NA	NA	Singapore	NA	Singapore	Klebsiella pneumoniae	strong	2	5485114	5485114	5716697	no	-	ST23	5	0	0	0	ybt 1; ICEKp10	53	clb 2	29	iuc 1	1	iro 1	2	rmp 1; KpVP-1	26	rmpA2_6*-47%	wzi1	KL1	K1	none	Very high	1		O1/O2v2	O1	none	Very high	0.9911		-	-	-	-
GCF_002831525.1	PRJNA224116	SAMN08117205	KP6	NA	NA	NA	NA	NA	Klebsiella pneumoniae	strong	1	5324579	5324579	5324579	yes (7319)	ambiguous_bases	ST23	0	0	0	0	-	0	-	0	-	0	-	0	-	0	-	wzi1	KL1	K1	none	Very high	1		O1/O2v2	O1	none	Very high	0.9912		-	-	-	-
GCF_002845905.1	PRJNA224116	SAMN08117209	KP9	NA	NA	NA	NA	NA	Klebsiella pneumoniae	strong	1	5339613	5339613	5339613	yes (3811)	ambiguous_bases	ST23	2	0	0	0	-	0	clb 2 (incomplete)	26-6LV	-	0	-	0	-	0	-	wzi1	KL1	K1	none	Very high	0.9999		O1/O2v2	O1	none	Very high	0.9912		-	-	-	-
GCF_002851855.1	PRJNA224116	SAMN07609171	WCHKP030209	NA	2017-06-26	China	NA	China: Sichuan\, Chengdu	Klebsiella pneumoniae	strong	100	233260	509278	5594750	yes (404)	ambiguous_bases	ST23	5	0	0	0	ybt 1; ICEKp10	14-2LV	clb 3	13-2LV	iuc 1	1	iro 1	2	rmp 1; KpVP-1	40	rmpA2_3-47%	wzi1	KL1	K1	none	Very high	0.9999		O1/O2v2	O1	none	Very high	0.991		-	-	-	-
GCF_002853115.1	PRJNA224116	SAMN07609107	WCHKP030925	NA	2016-05-28	China	NA	China: Sichuan\, Chengdu	Klebsiella pneumoniae	strong	95	214041	701536	5641092	yes (383)	ambiguous_bases	ST23	5	0	0	0	ybt 1; ICEKp10	46	clb 2	29	iuc 1	1	iro 1	2	rmp 1; KpVP-1	40	rmpA2_5-54%	wzi1	KL1	K1	none	Very high	1		O1/O2v2	O1	none	Very high	0.9912		-	-	-	-
GCF_002870885.1	PRJNA224116	SAMN08281238	LS357	NA	NA	NA	NA	NA	Klebsiella pneumoniae	strong	2	5434278	5434278	5624748	yes (2012)	ambiguous_bases	ST23	4	0	0	0	ybt 1; ICEKp10	46	-	0	iuc 1	1	-	0	-	0	rmpA2_8-60%	wzi1	KL1	K1	none	Very high	0.9999		O1/O2v2	O1	none	Very high	0.9912		-	-	-	-
GCF_002870905.1	PRJNA224116	SAMN08281172	HS09565	NA	NA	NA	NA	NA	Klebsiella pneumoniae	strong	2	5414670	5414670	5584637	yes (2821)	ambiguous_bases	ST23	5	0	0	0	ybt 1; ICEKp10	45-1LV	clb 2	26-1LV	iuc 1	1	iro 1	2	-	0	rmpA2_8*-60%	wzi1	KL1	K1	none	Very high	0.9999		O1/O2v2	O1	none	Very high	0.9912		-	-	-	-
GCF_002870925.1	PRJNA224116	SAMN08281171	HS102438	NA	NA	NA	NA	NA	Klebsiella pneumoniae	strong	3	5534518	5534518	5817468	yes (3205)	ambiguous_bases	ST23	5	0	0	0	ybt 1; ICEKp10	46-1LV	clb 2	29-1LV	iuc 1	1	iro 1	2	rmp 1; KpVP-1	40	rmpA2_5-54%	wzi1	KL1	K1	none	Very high	1		O1/O2v2	O1	none	Very high	0.9912		-	-	-	-
GCF_002890425.1	PRJNA224116	SAMN08116692	KP1	NA	NA	NA	NA	NA	Klebsiella pneumoniae	strong	35	259617	550713	5327808	yes (3)	ambiguous_bases	ST23	2	0	0	0	-	0	clb 2 (incomplete)	26-6LV	-	0	-	0	-	0	-	wzi1	KL1	K1	none	Very high	0.9999		O1/O2v2	O1	none	Very high	0.9912		-	-	-	-
GCF_002969145.1	PRJNA224116	SAMN08578631	SCPM-O-B-7852 (KpB-2580)	NA	2014-07-01	uncalculated	NA	missing	Klebsiella pneumoniae	strong	360	74364	271038	5773846	no	-	ST23	5	2	9	12	ybt 1; ICEKp10 (truncated)	46-3LV	clb 3 (incomplete) (truncated)	13-6LV	iuc 1	1	iro 1	1-1LV	rmp 1; KpVP-1	40	rmpA2_8-60%	-	unknown (KL1)	unknown (K1)	?-	None	0.9998	KL1_03_wzi,KL1_05_wzb,KL1_06_wzc,KL1_07_wzx,KL1_08_wclY,KL1_09_wzy,KL1_10_wcsS	O1/O2v2	O2afg	?-	Good	0.9907	O1/O2v2_02_wzt,O1/O2v2_06_wbbO	aac(6')-Ib-cr.v2;strA.v1^;strB.v1	-	-	qnrB1.v2^
GCF_002970895.1	PRJNA224116	SAMN08582315	KPHS1249	NA	NA	NA	NA	NA	Klebsiella pneumoniae	strong	1	5458646	5458646	5458646	no	-	ST23	2	0	0	0	ybt 1; ICEKp10	46	clb 2	29	-	0	-	0	-	0	-	wzi1	KL1	K1	none	Very high	0.9999		O1/O2v2	O1	none	Very high	0.9912		-	-	-	-
GCF_003037185.1	PRJNA224116	SAMN08624691	SCKP020018	NA	2016-10-15	China	NA	China: Meishan\, Sichuan	Klebsiella pneumoniae	strong	117	222873	632280	5785970	no	-	ST23	5	2	3	3	ybt 1; ICEKp10	45-1LV	clb 2	29	iuc 1	1-1LV	iro 1	2	rmp 1; KpVP-1	40	rmpA2_8-60%	wzi1	KL1	K1	-	High	0.9998	KL1_16_wcaJ	O1/O2v2	O1	none	Very high	0.9906		-	-	-	qnrS1
GCF_003334885.1	PRJNA224116	SAMN07311090	JHTS006	NA	2015-08-28	USA	NA	USA: Baltimore	Klebsiella pneumoniae	strong	8	1930607	2544932	5665315	no	-	ST23	4	0	0	0	ybt 8; ICEKp3	170	-	0	iuc 1	1	iro 1	31	rmp 1; KpVP-1	26	rmpA2_6-60%	wzi1	KL1	K1	none	Very high	1		O1/O2v1	O1	-+	Good	0.9387	O1/O2v1_07_kfoC	-	-	-	-
GCF_003334925.1	PRJNA224116	SAMN07311091	JHTS007	NA	2015-09-04	USA	NA	USA: Baltimore	Klebsiella pneumoniae	strong	21	513487	1256718	5703287	no	-	ST23	4	0	0	0	ybt 8; ICEKp3	170	-	0	iuc 1	1	iro 1	31	rmp 1; KpVP-1	26	rmpA2_6-60%	wzi1	KL1	K1	none	Very high	1		O1/O2v1	O1	-+	Good	0.9387	O1/O2v1_07_kfoC	-	-	-	-
GCF_003335005.1	PRJNA224116	SAMN07311086	JHTS002	NA	2015-07-29	USA	NA	USA: Baltimore	Klebsiella pneumoniae	strong	6	3369251	3369251	5649525	no	-	ST23	4	0	0	0	ybt 8; ICEKp3	170	-	0	iuc 1	1	iro 1	31	rmp unknown	0	rmpA2_8*-7%	wzi1	KL1	K1	-	High	0.999	KL1_07_wzx,KL1_08_wclY	O1/O2v1	O1	-+	Good	0.9387	O1/O2v1_07_kfoC	-	-	-	-
GCF_003335025.1	PRJNA224116	SAMN07311085	JHTS001	NA	2015-07-27	USA	NA	USA: Baltimore	Klebsiella pneumoniae	strong	3	5383945	5383945	5624217	no	-	ST23	4	0	0	0	ybt 8; ICEKp3	170	-	0	iuc 1	1	iro 1	31	rmp 1; KpVP-1	26	rmpA2_6-60%	wzi1	KL1	K1	none	Very high	1		O1/O2v1	O1	-+	Good	0.9387	O1/O2v1_07_kfoC	-	-	-	-
GCF_003345685.1	PRJNA224116	SAMN07311089	JHTS005	NA	2015-08-28	USA	NA	USA: Baltimore	Klebsiella pneumoniae	strong	66	418786	719651	5568531	no	-	ST23	4	0	0	0	ybt 8; ICEKp3	170	-	0	iuc 1	1	iro 1	31	rmp 1; KpVP-1	26	rmpA2_6-60%	wzi1	KL1	K1	none	Very high	1		O1/O2v1	O1	-+	Good	0.9387	O1/O2v1_07_kfoC	-	-	-	-
GCF_003437255.1	PRJNA224116	SAMN09736899	TF06-6	NA	NA	NA	NA	NA	Klebsiella pneumoniae	strong	69	262798	667123	5691496	yes (592)	ambiguous_bases	ST23	5	0	0	0	ybt 1; ICEKp10	46	clb 2	29	iuc 1	1	iro 1	2	rmp 1; KpVP-1	40	rmpA2_3-47%	wzi1	KL1	K1	none	Very high	0.9998		O1/O2v2	O1	none	Very high	0.9911		-	-	-	-
GCF_003855515.1	PRJNA224116	SAMN10461964	R210-2	NA	2018-05-01	China	Zhejiang	Hangzhou	Klebsiella pneumoniae	strong	4	5464394	5464394	5951769	no	-	ST23	5	2	9	11	ybt 1; ICEKp10	46-1LV	clb 2	29	iuc 1	1	iro 1	2	rmp 1; KpVP-1	40	rmpA2_3-47%	wzi1	KL1	K1	none	Very high	0.9999		O1/O2v2	O1	none	Very high	0.9912		aac(6')-Ib4^;aadA1.v1^;aphA15	-	-	qnrS1
GCF_003953905.1	PRJNA224116	SAMN08366844	11492	NA	NA	NA	NA	NA	Klebsiella pneumoniae	strong	2	5252687	5252687	5445863	no	-	ST23	5	1	1	1	ybt 1; ICEKp10	46-1LV	clb 2 (incomplete)	14-8LV	iuc 1	1	iro 1	1-1LV	rmp 1; KpVP-1	40	rmpA2_6-60%	wzi1	KL1	K1	none	Very high	0.9999		O1/O2v2	O1	none	Very high	0.9913		-	-	-	-
GCF_003968675.1	PRJNA224116	SAMN10523731	C003	NA	NA	NA	NA	NA	Klebsiella pneumoniae	strong	62	203229	676865	5563722	no	-	ST23	3	0	3	3	-	0	-	0	iuc 1	1-1LV	iro 1	2	rmp 1; KpVP-1	26	rmpA2_6*-60%	wzi1	KL1	K1	none	Very high	0.9998		O1/O2v2	O1	none	Very high	0.9911		aadA1.v1^	-	-	-
GCF_003977815.1	PRJNA224116	SAMN07981214	KP587	NA	NA	NA	NA	NA	Klebsiella pneumoniae	strong	67	272305	695684	5799938	yes (15040)	ambiguous_bases	ST2922	5	1	6	8	ybt 1; ICEKp10	47-3LV	clb 2	26-1LV	iuc 1 (incomplete)	1-1LV	iro 1 (incomplete)	1-1LV	rmp 1; KpVP-1 (incomplete)	26-1LV	-	wzi1	KL1	K1	none	Very high	0.9999		O1/O2v2	O1	none	Very high	0.9913		armA;strA.v1	-	-	qnrB4
GCF_004118955.1	PRJNA224116	SAMN10790857	AP8555	NA	NA	NA	NA	NA	Klebsiella pneumoniae	strong	2	5463931	5463931	5821768	no	-	ST23	5	0	0	0	ybt 1; ICEKp10	46-1LV	clb 2	29	iuc 1	1	iro 1	2	rmp 1; KpVP-1	40	rmpA2_5-54%	wzi1	KL1	K1	none	Very high	0.9998		O1/O2v2	O1	none	Very high	0.9913		-	-	-	-
GCF_004209795.1	PRJNA224116	SAMN10908921	BA4656	NA	NA	NA	NA	NA	Klebsiella pneumoniae	strong	8	5432984	5432984	6138784	no	-	ST23	4	1	8	11	ybt 9; ICEKp3	15-2LV	-	0	iuc 1	1	iro 1	2	rmp unknown	0	rmpA2_5-54%	wzi1	KL1	K1	-	High	0.9993	KL1_14_wcaH	O1/O2v2	O1	?-	Good	0.9905	O1/O2v2_06_wbbO,O1/O2v2_09_gmlB	aac(6')-Ib;strA.v1^;strB.v1	-	-	qnrB1.v1
GCF_004295405.1	PRJNA224116	SAMN10956502	BA34918	NA	NA	NA	NA	NA	Klebsiella pneumoniae	strong	9	5439838	5439838	6181364	no	-	ST23	4	2	9	16	ybt 9; ICEKp3 (incomplete)	15-2LV	-	0	iuc 1 (truncated)	1-1LV	iro 1	2	rmp unknown	0	rmpA2_8*-53%	wzi1	KL1	K1	-+	Good	0.9995	KL1_05_wzb,KL1_18_manC	unknown (O1/O2v2)	unknown (O1)	?-	None	0.9908	O1/O2v2_03_wbbM,O1/O2v2_06_wbbO,O1/O2v2_07_kfoC,O1/O2v2_09_gmlB	aac(6')-Ib;aac(6')-Ib-cr.v2;strA.v1^;strB.v1	-	-	qnrB1.v1
GCF_004310945.1	PRJNA224116	SAMD00129515	TUM14005	NA	NA	NA	NA	NA	Klebsiella pneumoniae	strong	70	459807	773927	5726310	no	-	ST23	2	0	0	0	ybt 1; ICEKp10	46	clb 2	29	-	0	iro 1	1-1LV	rmp 1; KpVP-1	40	-	wzi1	KL1	K1	none	Very high	0.9999		O1/O2v2	O1	none	Very high	0.9911		-	-	-	-
GCF_004311445.1	PRJNA224116	SAMD00129540	TUM14030	NA	NA	NA	NA	NA	Klebsiella pneumoniae	strong	75	327213	1280572	5477588	no	-	ST23	5	0	0	0	ybt 1; ICEKp10 (truncated)	45-2LV	clb 2	29	iuc 1	1-1LV	iro 1	2	rmp 1; KpVP-1	26	rmpA2_5-54%	wzi1	KL1	K1	none	Very high	1		O1/O2v2	O1	?	Good	0.9912		-	-	-	-
GCF_004311565.1	PRJNA224116	SAMD00129546	TUM14036	NA	NA	NA	NA	NA	Klebsiella pneumoniae	strong	89	325538	604320	5497895	no	-	ST23	5	0	0	0	ybt 1; ICEKp10 (truncated)	47-1LV	clb 2	29-1LV	iuc 1	1	iro 1	2	rmp 1; KpVP-1	26-1LV	rmpA2_5-54%	wzi1	KL1	K1	none	Very high	0.9999		O1/O2v2	O1	none	Very high	0.9913		-	-	-	-
GCF_004311665.1	PRJNA224116	SAMD00129551	TUM14041	NA	NA	NA	NA	NA	Klebsiella pneumoniae	strong	63	396835	1288544	5660475	no	-	ST23	5	0	0	0	ybt 1; ICEKp10	57-1LV	clb 2	29	iuc 1	1	iro 1	2	rmp 1; KpVP-1	26-1LV	rmpA2_6-60%	wzi1	KL1	K1	none	Very high	0.9999		O1/O2v2	O1	none	Very high	0.9913		-	-	-	-
GCF_004311965.1	PRJNA224116	SAMD00129566	TUM14056	NA	NA	NA	NA	NA	Klebsiella pneumoniae	strong	63	351522	1131170	5675628	no	-	ST23	5	0	0	0	ybt 1; ICEKp10	46	clb 2	29	iuc 1	1	iro 1	2	rmp 1; KpVP-1	40	rmpA2_5*-54%	wzi1	KL1	K1	none	Very high	1		O1/O2v2	O1	none	Very high	0.9912		-	-	-	-
GCF_004311985.1	PRJNA224116	SAMD00129567	TUM14057	NA	NA	NA	NA	NA	Klebsiella pneumoniae	strong	42	440525	1351546	5412827	no	-	ST23	2	0	0	0	ybt 1; ICEKp10	57-2LV	clb 2	29	-	0	-	0	-	0	-	wzi1	KL1	K1	-+	Good	0.9995	KL1_03_wzi	O1/O2v2	O1	none	Very high	0.9913		-	-	-	-
GCF_004312625.1	PRJNA224116	SAMD00129599	TUM14089	NA	NA	NA	NA	NA	Klebsiella pneumoniae	strong	111	441208	840847	5634232	no	-	ST23	5	0	0	0	ybt 1; ICEKp10	46	clb 3	13-2LV	iuc 1	1	iro 1	2	rmp 1; KpVP-1	40	rmpA2_3-47%	wzi1	KL1	K1	none	Very high	0.9998		O1/O2v2	O1	none	Very high	0.9912		-	-	-	-
GCF_004313465.1	PRJNA224116	SAMD00129641	TUM14133	NA	NA	NA	NA	NA	Klebsiella pneumoniae	strong	80	250208	533541	5358193	no	-	ST23	3	0	1	0	-	0	-	0	iuc 1	1-1LV	iro 1	2	rmp 1; KpVP-1	26-1LV	rmpA2_6-60%	wzi1	KL1	K1	none	Very high	0.9999		O1/O2v2	O1	none	Very high	0.9912		-	-	-	-
GCF_004924315.1	PRJNA224116	SAMN11054834	ST23	NA	2016-06-01	USA	NA	USA: MN	Klebsiella pneumoniae	strong	3	5393085	5393085	5741563	no	-	ST23	5	2	3	2	ybt 1; ICEKp10	47-1LV	clb 2	29	iuc 1	1	iro 1	2	rmp 1; KpVP-1	40	rmpA2_3-47%	wzi1	KL1	K1	none	Very high	0.9999		O1/O2v2	O1	-	High	0.9912	O1/O2v2_08_gmlC	-	-	-	-
GCF_005405565.1	PRJNA224116	SAMD00163851	THC11	NA	NA	NA	NA	NA	Klebsiella pneumoniae	strong	2	2795700	2795700	5262107	no	-	ST23	2	0	0	0	ybt 1; ICEKp10	45-1LV	clb 2	29	-	0	-	0	-	0	-	wzi1	KL1	K1	none	Very high	0.9999		O1/O2v2	O1	none	Very high	0.9913		-	-	-	-
GCF_006130625.1	PRJNA224116	SAMN10600528	NJSDYYY43-CR	NA	NA	NA	NA	NA	Klebsiella pneumoniae	strong	107	327278	1313479	5866328	no	-	ST23-1LV	5	2	9	9	ybt 1; ICEKp10	43	clb 2	29	iuc 1	1	iro 1	2	rmp 1; KpVP-1	40	rmpA2_8-60%	wzi1	KL1	K1	none	Very high	0.9999		O1/O2v2	O1	none	Very high	0.9912		aac(3)-IIa.v1^	-	-	qnrS1
GCF_006131215.1	PRJNA224116	SAMN10600527	NJLSYY39-CS	NA	NA	NA	NA	NA	Klebsiella pneumoniae	strong	46	397763	1390314	5793861	no	-	ST23-1LV	5	2	5	7	ybt 1; ICEKp10	43	clb 2	29	iuc 1	1	iro 1	2	rmp 1; KpVP-1	40	rmpA2_8-60%	wzi1	KL1	K1	none	Very high	0.9999		O1/O2v2	O1	none	Very high	0.9912		aac(3)-IIa.v1^;aac(6')-Ib-cr.v2	-	-	-
GCF_006542115.2	PRJNA224116	SAMN11125719	AS000879	NA	2008-04-30	France	NA	France:Eurofins Medinet	Klebsiella pneumoniae	strong	117	170834	306825	5514846	yes (1913)	ambiguous_bases	ST23	5	0	0	0	ybt 1; ICEKp10	47	clb 2	29-1LV	iuc 1	1	iro 1	2	rmp 1; KpVP-1 (incomplete)	34-1LV	rmpA2_6-60%	wzi1	unknown (KL1)	unknown (K1)	?-	None	0.9998	KL1_07_wzx,KL1_08_wclY,KL1_09_wzy,KL1_10_wcsS,KL1_11_wcsT,KL1_12_gmd,KL1_14_wcaH	O1/O2v2	O1	?	Good	0.9912		-	-	-	-
GCF_007096935.1	PRJNA224116	SAMN11878538	SCPM-O-B-8741 (KPS73)	NA	2016-07-01	Russia	NA	Russia: Moscow	Klebsiella pneumoniae	strong	74	220354	448625	5558879	no	-	ST23	5	0	0	0	ybt 1; ICEKp10	45-1LV	clb 2	29-1LV	iuc 1	33	iro 1	2	rmp 1; KpVP-1	26-1LV	rmpA2_6*-47%	wzi1	KL1	K1	none	Very high	1		O1/O2v2	O1	none	Very high	0.9913		-	-	-	-
GCF_007096985.1	PRJNA224116	SAMN11878537	SCPM-O-B-8740 (KPB1493-1)	NA	2013-10-01	Russia	NA	Russia: Moscow	Klebsiella pneumoniae	strong	300	56694	169303	5521123	no	-	ST23	5	1	7	10	ybt 1; ICEKp10	46	clb 2	29	iuc 1 (incomplete) (truncated)	1-2LV	iro 1	2	rmp 1; KpVP-1	40	rmpA2_8-60%	wzi1	KL1	K1	?-	Good	0.9998	KL1_08_wclY	O1/O2v2	O1	none	Very high	0.9911		aac(6')-Ib-cr.v1^;strA.v1^;strB.v1	-	-	qnrB1.v2^
GCF_007097025.1	PRJNA224116	SAMN11878530	SCPM-O-B-7938 (KPi1683)	NA	2014-08-01	Russia	NA	Russia: Moscow	Klebsiella pneumoniae	strong	78	180119	449245	5580912	no	-	ST23	5	0	0	0	ybt 1; ICEKp10	47	clb 2	29	iuc 1	1	iro 1	2	rmp 1; KpVP-1	26	rmpA2_5*-54%	wzi1	KL1	K1	none	Very high	0.9999		O1/O2v2	O1	none	Very high	0.9913		-	-	-	-
GCF_007097045.1	PRJNA224116	SAMN11878534	SCPM-O-B-7878 (KPB1802)	NA	2013-11-01	Russia	NA	Russia: Moscow	Klebsiella pneumoniae	strong	74	157398	441624	5620879	no	-	ST23	5	0	0	0	ybt 1; ICEKp10	47	clb 2	29-1LV	iuc 1	1	iro 1	2	rmp 1; KpVP-1	26	rmpA2_5-54%	wzi1	KL1	K1	none	Very high	0.9999		O1/O2v2	O1	none	Very high	0.9912		-	-	-	-
GCF_007955185.1	PRJNA224116	SAMN12349650	KZN_INI_KINF_90	NA	2017-05-27	Russia	NA	Russia: Kazan	Klebsiella pneumoniae	strong	118	307112	799226	6117512	no	-	ST23	5	1	8	17	ybt 1; ICEKp10	46-1LV	clb 2	29	iuc 1,iuc 1	1,1	iro 1	2	rmp 1; KpVP-1	40	rmpA2_8-60%,rmpA2_8-60%	wzi1	KL1	K1	none	Very high	0.9998		O1/O2v2	O1	none	Very high	0.9911		aac(3)-IIa.v1^;aac(6')-Ib-cr.v2;strA.v1^;strA.v1^;strB.v1;strB.v1	-	-	qnrB1.v2^
GCF_007955215.1	PRJNA224116	SAMN12349653	KZN_INI_KINF_28	NA	2017-02-28	Russia	NA	Russia: Kazan	Klebsiella pneumoniae	strong	129	307112	771547	6137082	no	-	ST23	5	1	8	12	ybt 1; ICEKp10	46-1LV	clb 2	29	iuc 1,iuc 1	1,1	iro 1	2	rmp 1; KpVP-1	40	rmpA2_8-60%,rmpA2_8-60%	wzi1	KL1	K1	none	Very high	0.9998		O1/O2v2	O1	none	Very high	0.9911		aac(3)-IIa.v1^;aac(6')-Ib-cr.v2;strA.v1^;strB.v1	-	-	qnrB1.v2^
GCF_007955245.1	PRJNA224116	SAMN12349654	KZN_INI_KINF_29	NA	2017-03-02	Russia	NA	Russia: Kazan	Klebsiella pneumoniae	strong	124	307112	799268	6077284	no	-	ST23	5	1	8	12	ybt 1; ICEKp10	46-1LV	clb 2	29	iuc 1,iuc 1	1,1	iro 1	2	rmp 1; KpVP-1	40	rmpA2_8-60%,rmpA2_8-60%	wzi1	KL1	K1	none	Very high	0.9998		O1/O2v2	O1	none	Very high	0.9911		aac(3)-IIa.v1^;aac(6')-Ib-cr.v2;strA.v1^;strB.v1	-	-	qnrB1.v2^
GCF_007955285.1	PRJNA224116	SAMN12349649	KZN_INI_KINF_22	NA	2017-02-27	Russia	NA	Russia: Kazan	Klebsiella pneumoniae	strong	123	307112	770102	6107494	no	-	ST23	5	1	8	18	ybt 1; ICEKp10	46-1LV	clb 2	29	iuc 1,iuc 1	1,1	iro 1,iro 1	2,2	rmp 1; KpVP-1,rmp 1; KpVP-1	40,40	rmpA2_8-60%,rmpA2_8-60%	wzi1	KL1	K1	none	Very high	0.9998		O1/O2v2	O1	none	Very high	0.9911		aac(3)-IIa.v1^;aac(6')-Ib-cr.v2;strA.v1^;strA.v1^;strB.v1;strB.v1	-	-	qnrB1.v2^
GCF_007955345.1	PRJNA224116	SAMN12349652	KZN_INI_KINF_27	NA	2017-02-28	Russia	NA	Russia: Kazan	Klebsiella pneumoniae	strong	83	322041	1334922	5832928	no	-	ST23	5	0	0	0	ybt 1; ICEKp10	47-1LV	clb 2	29-1LV	iuc 1,iuc 1	1,1	iro 1	2	rmp 1; KpVP-1	26	rmpA2_5-54%,rmpA2_5-54%	wzi1	KL1	K1	none	Very high	0.9999		O1/O2v2	O1	none	Very high	0.9913		-	-	-	-
GCF_008107525.1	PRJNA224116	SAMN12607206	KP2611	NA	NA	NA	NA	NA	Klebsiella pneumoniae	strong	43	418320	1006670	5659006	no	-	ST23	5	0	1	1	ybt 1; ICEKp10	47	clb 2	29-1LV	iuc 1	1	iro 1	2	rmp 1; KpVP-1	26	rmpA2_6*-55%	wzi1	KL1	K1	none	Very high	0.9999		O1/O2v2	O1	none	Very high	0.9912		-	-	-	qnrS1
GCF_008107555.1	PRJNA224116	SAMN12607205	KP2329	NA	NA	NA	NA	NA	Klebsiella pneumoniae	strong	33	508790	1405700	5600181	no	-	ST23	5	0	0	0	ybt 1; ICEKp10	47	clb 2	29-1LV	iuc 1	1	iro 1	2	rmp 1; KpVP-1	26	rmpA2_6*-55%	wzi1	KL1	K1	none	Very high	0.9999		O1/O2v2	O1	none	Very high	0.9912		-	-	-	-
GCF_008274175.1	PRJNA224116	SAMN11878531	SCPM-O-B-7937 (KPi3695)	NA	2015-10-01	Russia	NA	Russia: Moscow	Klebsiella pneumoniae	strong	77	154881	604240	5573189	no	-	ST23	5	0	0	0	ybt 1; ICEKp10	47	clb 2	29	iuc 1	1	iro 1	2	rmp 1; KpVP-1	26-1LV	rmpA2_5-54%	wzi1	KL1	K1	none	Very high	0.9998		O1/O2v2	O1	none	Very high	0.9913		-	-	-	-
GCF_008274195.1	PRJNA224116	SAMN11878529	SCPM-O-B-7848 (KPB463-13)	NA	2013-04-01	Russia	NA	Russia: Moscow	Klebsiella pneumoniae	strong	245	99224	379320	5811379	no	-	ST23	5	2	9	15	ybt 1; ICEKp10	46-1LV	clb 2 (truncated)	29-1LV	iuc 1	1	iro 1	2	rmp 1; KpVP-1	40-1LV	rmpA2_8-60%	wzi1	unknown (KL1)	unknown (K1)	?-	None	0.9999	KL1_06_wzc,KL1_07_wzx,KL1_08_wclY,KL1_09_wzy,KL1_10_wcsS,KL1_13_wcaG,KL1_14_wcaH,KL1_15_wcaI,KL1_16_wcaJ	unknown (O1/O2v2)	unknown (O2afg)	?-	None	0.9918	O1/O2v2_02_wzt,O1/O2v2_03_wbbM,O1/O2v2_04_glf,O1/O2v2_05_wbbN,O1/O2v2_06_wbbO	aac(6')-Ib-cr.v2^;armA;strA.v1^;strB.v1	-	-	qnrB1.v2^
GCF_008274275.1	PRJNA224116	SAMN11878532	SCPM-O-B-7854 (KPB475)	NA	2014-03-01	Russia	NA	Russia: Moscow	Klebsiella pneumoniae	strong	143	151126	534738	5661349	no	-	ST23	5	2	8	11	ybt 1; ICEKp10 (truncated)	46-2LV	clb 2	29	iuc 1	1	iro 1	2	rmp 1; KpVP-1	40	rmpA2_8-60%	wzi1	unknown (KL1)	unknown (K1)	?-	None	0.9995	KL1_05_wzb,KL1_06_wzc,KL1_07_wzx,KL1_08_wclY,KL1_09_wzy	O1/O2v2	O1	none	Very high	0.991		aac(6')-Ib-cr.v2;strA.v1^;strB.v1	-	-	qnrB1.v2^
GCF_008572945.1	PRJNA224116	SAMN12419069	1061	NA	2014-07-01	Singapore	NA	Singapore	Klebsiella pneumoniae	strong	84	289450	756713	5729239	no	-	ST23	5	2	3	3	ybt 1; ICEKp10	47	clb 2	29	iuc 1	1	iro 1	19	rmp 1; KpVP-1 (truncated)	26-1LV	-	wzi1	KL1	K1	?-	Good	0.9999	KL1_07_wzx,KL1_14_wcaH	O1/O2v2	O1	none	Very high	0.991		-	-	-	-
GCF_008572965.1	PRJNA224116	SAMN12419070	1256	NA	2014-07-01	Singapore	NA	Singapore	Klebsiella pneumoniae	strong	93	326670	887495	5774613	no	-	ST23	5	2	3	3	ybt 1; ICEKp10	47-2LV	clb 2	29	iuc 1	1	iro 1	2	rmp unknown	0	rmpA2_5*-54%	wzi1	KL1	K1	none	Very high	1		O1/O2v2	O1	none	Very high	0.9912		-	-	-	-
GCF_008573005.1	PRJNA224116	SAMN12419068	1734	NA	2014-07-01	Singapore	NA	Singapore	Klebsiella pneumoniae	strong	5	5448145	5448145	5939845	no	-	ST23	5	2	5	6	ybt 1; ICEKp10 (truncated)	47-1LV	clb 2	29	iuc 1	1	iro 1	2	rmp unknown	0	rmpA2_8*-19%	wzi1	KL1	K1	none	Very high	0.9999		O1/O2v2	O1	none	Very high	0.9913		aac(6')-Ib-cr.v2	-	-	-
GCF_008573035.1	PRJNA224116	SAMN12419067	646	NA	2013-07-01	Singapore	NA	Singapore	Klebsiella pneumoniae	strong	6	5444482	5444482	6078494	no	-	ST23	5	2	7	8	ybt 1; ICEKp10	47	clb 2	29	iuc 1	1	iro 1	2	rmp 1; KpVP-1	26	rmpA2_6-60%	wzi1	KL1	K1	none	Very high	0.9999		O1/O2v2	O1	none	Very high	0.9913		aac(6')-Ib-cr.v2	-	-	qnrB1.v2^
GCF_008573055.1	PRJNA224116	SAMN12419066	494	NA	2013-07-01	Singapore	NA	Singapore	Klebsiella pneumoniae	strong	5	5443212	5443212	5859380	no	-	ST23	5	2	3	3	ybt 1; ICEKp10	47	clb 2	29	iuc 1	1	iro 1	2	rmp 1; KpVP-1 (truncated)	26-1LV	rmpA2_6-60%	wzi1	KL1	K1	none	Very high	0.9999		O1/O2v2	O1	none	Very high	0.9913		-	-	-	-
GCF_008756805.1	PRJNA224116	SAMN12330908	GM7	NA	NA	NA	NA	NA	Klebsiella pneumoniae	strong	131	424069	885478	5597270	yes (287)	ambiguous_bases	ST23	5	0	0	0	ybt 1; ICEKp10 (truncated)	54-1LV	clb 2	29-1LV	iuc 1	1	iro 1	24	rmp 1; KpVP-1	26	rmpA2_5-54%	wzi1	KL1	K1	none	Very high	1		O1/O2v2	O2afg	none	Very high	0.9913		-	-	-	-
GCF_008756855.1	PRJNA224116	SAMN12330906	GM5	NA	NA	NA	NA	NA	Klebsiella pneumoniae	strong	165	519458	1103580	5685673	yes (95)	ambiguous_bases	ST23	5	0	0	0	ybt 1; ICEKp10	46	clb 2	29-1LV	iuc 1	1	iro 1	2	rmp 1; KpVP-1	40	rmpA2_3-47%	wzi1	KL1	K1	none	Very high	0.9998		O1/O2v2	O1	none	Very high	0.9912		-	-	-	-
GCF_008756865.1	PRJNA224116	SAMN12330905	GM4	NA	NA	NA	NA	NA	Klebsiella pneumoniae	strong	287	154877	375716	5481206	yes (95)	ambiguous_bases	ST23	4	0	0	0	ybt 8; ICEKp3 (truncated)	170-1LV	-	0	iuc 1	36	iro 1	2	-	0	-	wzi1	unknown (KL1)	unknown (K1)	?-	None	0.9997	KL1_04_wza,KL1_05_wzb,KL1_06_wzc,KL1_07_wzx,KL1_08_wclY,KL1_09_wzy,KL1_10_wcsS,KL1_11_wcsT,KL1_12_gmd,KL1_13_wcaG,KL1_14_wcaH,KL1_15_wcaI,KL1_16_wcaJ	unknown (O1/O2v1)	unknown (O2a)	?-	None	0.9745	O1/O2v1_03_wbbM,O1/O2v1_04_glf,O1/O2v1_06_wbbO,O1/O2v1_07_kfoC	-	-	-	-
GCF_008830505.1	PRJNA224116	SAMN12868600	46748	NA	NA	NA	NA	NA	Klebsiella pneumoniae	strong	50	306999	527787	5605431	yes (524)	ambiguous_bases	ST23	5	0	0	0	ybt 1; ICEKp10	47-2LV	clb 2	26-1LV	iuc 1	1	iro 1	1-1LV	rmp 1; KpVP-1	26	rmpA2_6-60%	wzi1	KL1	K1	none	Very high	0.9998		O1/O2v2	O1	none	Very high	0.9913		-	-	-	-
GCF_008830555.1	PRJNA224116	SAMN12868598	46050	NA	NA	NA	NA	NA	Klebsiella pneumoniae	strong	40	381111	1018849	5645511	yes (421)	ambiguous_bases	ST23	5	0	0	0	ybt 1; ICEKp10	46	clb 2	29	iuc 1	1	iro 1	2	rmp 1; KpVP-1	40	rmpA2_5-54%	wzi1	KL1	K1	none	Very high	0.9999		O1/O2v2	O1	none	Very high	0.9913		-	-	-	-
GCF_009497695.1	PRJNA224116	SAMN08366847	K2044	NA	NA	NA	NA	NA	Klebsiella pneumoniae	strong	2	5248519	5248519	5472671	no	-	ST23	4	0	0	0	ybt 2; ICEKp1	326	-	0	iuc 1	1	iro 1,iro 3	19,18	rmp 3; ICEKp1 (truncated),rmp 1; KpVP-1	30-1LV,26	rmpA2_3-47%	wzi1	KL1	K1	none	Perfect	1		O1/O2v2	O1	none	Very high	0.9913		-	-	-	-
GCF_009695525.1	PRJNA224116	SAMN12003074	EN5275	NA	2016-01-03	India	NA	India: Kolkata	Klebsiella pneumoniae	strong	139	200519	470136	6030686	no	-	ST23	4	2	10	16	ybt 9; ICEKp3	15-2LV	-	0	iuc 1	1	iro 1	2	rmp 1; KpVP-1	26-1LV	rmpA2_5-54%	wzi1	KL1	K1	none	Very high	0.9998		O1/O2v2	O1	?-	Good	0.991	O1/O2v2_06_wbbO,O1/O2v2_09_gmlB	armA;rmtF;strA.v1^;strB.v1	-	-	qnrB1.v1
GCF_009887895.1	PRJNA224116	SAMN13701845	VNMU010	NA	NA	NA	NA	NA	Klebsiella pneumoniae	strong	72	272065	603799	5637323	no	-	ST23	5	0	0	0	ybt 1; ICEKp10	47	clb 2	29-1LV	iuc 1	1	iro 1	2	rmp 1; KpVP-1	26	rmpA2_6*-47%	wzi1	KL1	K1	none	Very high	0.9999		O1/O2v2	O1	none	Very high	0.9913		-	-	-	-
GCF_009909305.1	PRJNA224116	SAMN13503956	KUH-KPNHVF1	NA	NA	NA	NA	NA	Klebsiella pneumoniae	strong	2	5382236	5382236	5611260	no	-	ST23	5	0	0	0	ybt 1; ICEKp10	47	clb 2	29	iuc 1	1	iro 1	2	rmp 1; KpVP-1	34	rmpA2_6-60%	wzi1	KL1	K1	none	Very high	0.9999		O1/O2v2	O1	none	Very high	0.9913		-	-	-	-
GCF_009909325.1	PRJNA224116	SAMN13503954	KUH-KPNHVL1	NA	NA	NA	NA	NA	Klebsiella pneumoniae	strong	2	5377974	5377974	5606998	no	-	ST23	5	0	0	0	ybt 1; ICEKp10	47	clb 2	29	iuc 1	1	iro 1	2	rmp 1; KpVP-1	34	rmpA2_6-60%	wzi1	KL1	K1	none	Very high	0.9999		O1/O2v2	O1	none	Very high	0.9913		-	-	-	-
GCF_009935715.1	PRJNA224116	SAMN08324158	22	NA	NA	NA	NA	NA	Klebsiella pneumoniae	strong	41	483181	1182809	5733696	no	-	ST23	5	2	1	1	ybt 1; ICEKp10	46-2LV	clb 2	29-1LV	iuc 1	1-1LV	iro 1	2	rmp 1; KpVP-1 (truncated)	27-1LV	rmpA2_3-47%	wzi1	KL1	K1	none	Very high	0.9998		O1/O2v2	O1	none	Very high	0.9912		-	-	-	-
GCF_010591245.1	PRJNA224116	SAMN12250733	AS012414	NA	2015-01-05	USA	NA	USA	Klebsiella pneumoniae	strong	1104	203112	441607	5825260	yes (1772)	ambiguous_bases	ST23	5	0	0	0	ybt 1; ICEKp10	57	clb 2	29	iuc 1	1	iro 1	2	rmp 1; KpVP-1 (truncated)	27-1LV	-	wzi1	KL1	K1	?	Good	0.9998		O1/O2v2	O1	none	Very high	0.9913		-	-	-	-
GCF_010598135.1	PRJNA224116	SAMN12250622	AS012303	NA	2015-07-20	USA	NA	USA	Klebsiella pneumoniae	strong	500	102901	203184	5486881	yes (977)	ambiguous_bases	ST23	5	0	0	0	ybt 1; ICEKp10	47	clb 2	29	iuc 1	1-1LV	iro 1	2	-	0	-	wzi1	unknown (KL1)	unknown (K1)	?-	None	0.9998	KL1_06_wzc,KL1_07_wzx,KL1_08_wclY,KL1_10_wcsS	O1/O2v2	O1	?-	Good	0.9895	O1/O2v2_05_wbbN,O1/O2v2_06_wbbO,O1/O2v2_08_gmlC	-	-	-	-
GCF_010602425.1	PRJNA224116	SAMN12250621	AS012302	NA	2015-07-20	USA	NA	USA	Klebsiella pneumoniae	strong	247	103851	274289	5436027	yes (1375)	ambiguous_bases	ST23	5	0	0	0	ybt 1; ICEKp10	47	clb 2	29	iuc 1	1	iro 1	2	-	0	-	wzi1	unknown (KL1)	unknown (K1)	?-	None	0.9985	KL1_07_wzx,KL1_08_wclY,KL1_10_wcsS,KL1_14_wcaH	O1/O2v2	O2afg	?-	Good	0.9905	O1/O2v2_08_gmlC	-	-	-	-
GCF_011366155.1	PRJNA224116	SAMN14277886	KP9	NA	NA	NA	NA	NA	Klebsiella pneumoniae	strong	62	314474	848438	5631627	no	-	ST23	5	0	0	0	ybt 1; ICEKp10	54	clb 2	29	iuc 1	1	iro 1	24	rmp 1; KpVP-1	26-1LV	rmpA2_5-54%	wzi1	KL1	K1	none	Very high	1		O1/O2v2	O1	none	Very high	0.9913		-	-	-	-
GCF_900092925.1	PRJNA224116	SAMEA3531794	PB94	NA	2014-07-01	NA	NA	NA	Klebsiella pneumoniae	strong	61	418206	1247331	5754622	yes (3082)	ambiguous_bases	ST23	5	1	1	1	ybt 1; ICEKp10	47-1LV	clb 2	29	iuc 1	1	iro 1	2	rmp 1; KpVP-1	26-1LV	-	wzi1	KL1	K1	none	Very high	0.9999		O1/O2v2	O1	none	Very high	0.9912		-	-	-	-
GCF_900092945.1	PRJNA224116	SAMEA3531823	PB270	NA	2015-07-01	NA	NA	NA	Klebsiella pneumoniae	strong	48	327252	1247325	5741500	yes (2371)	ambiguous_bases	ST23	5	1	1	1	ybt 1; ICEKp10	47-1LV	clb 2	29	iuc 1	1	iro 1	2	rmp 1; KpVP-1	26-1LV	rmpA2_6*-60%	wzi1	KL1	K1	none	Very high	0.9998		O1/O2v2	O1	none	Very high	0.9912		-	-	-	-
GCF_900093185.1	PRJNA224116	SAMEA3531861	PB502	NA	2015-07-01	NA	NA	NA	Klebsiella pneumoniae	strong	65	289451	787828	5820305	yes (4587)	ambiguous_bases	ST23	5	1	8	13	ybt 1; ICEKp10	47-1LV	clb 2	29	iuc 1	1	iro 1	2	rmp 1; KpVP-1	26	rmpA2_6-60%	wzi1	KL1	K1	none	Very high	0.9999		O1/O2v2	O1	none	Very high	0.9913		aac(3)-IId^;aac(6')-Iaf*;aac(6')-Ib-cr.v2;aadA16*;aadA^	-	-	qnrB6^
GCF_900174045.1	PRJNA224116	SAMEA4362679	VRCO0167	NA	2015-07-01	NA	NA	NA	Klebsiella pneumoniae	strong	47	327233	775245	5628478	yes (6774)	ambiguous_bases	ST23	5	0	1	1	ybt 1; ICEKp10 (incomplete)	45-1LV	clb 2	29	iuc 1 (incomplete)	1-1LV	-	0	-	0	rmpA2_5-54%	wzi1	KL1	K1	none	Very high	0.9999		O1/O2v2	O1	none	Very high	0.9913		-	-	-	-
GCF_900174055.1	PRJNA224116	SAMEA4362681	VRCO0169	NA	2015-07-01	NA	NA	NA	Klebsiella pneumoniae	strong	44	306962	1075498	5647759	yes (897)	ambiguous_bases	ST23	5	0	1	1	ybt 1; ICEKp10	47	clb 2	29	iuc 1	1	-	0	-	0	rmpA2_5-54%	wzi1	KL1	K1	none	Very high	0.9999		O1/O2v2	O1	none	Very high	0.9913		-	-	-	-
GCF_900174065.1	PRJNA224116	SAMEA4362682	VRCO0170	NA	2015-07-01	NA	NA	NA	Klebsiella pneumoniae	strong	44	324266	1290490	5622322	yes (565)	ambiguous_bases	ST23	5	0	1	1	ybt 1; ICEKp10	47	clb 2	29	iuc 1	1	-	0	-	0	rmpA2_5-54%	wzi1	KL1	K1	none	Very high	0.9999		O1/O2v2	O1	none	Very high	0.9913		-	-	-	-
GCF_900174075.1	PRJNA224116	SAMEA4362684	VRCO0172	NA	2015-07-01	NA	NA	NA	Klebsiella pneumoniae	strong	45	327069	1289132	5649220	yes (6229)	ambiguous_bases	ST23	5	0	1	1	ybt 1; ICEKp10	47	clb 2	29	iuc 1	1	-	0	-	0	rmpA2_5-54%	wzi1	KL1	K1	none	Very high	0.9999		O1/O2v2	O1	none	Very high	0.9913		-	-	-	-
GCF_900174085.1	PRJNA224116	SAMEA4362683	VRCO0171	NA	2015-07-01	NA	NA	NA	Klebsiella pneumoniae	strong	52	288283	1291361	5850227	yes (2330)	ambiguous_bases	ST23	5	0	6	9	ybt 1; ICEKp10 (truncated)	47-1LV	clb 2	29	iuc 1 (incomplete)	1-2LV	-	0	-	0	rmpA2_5-54%	wzi1	KL1	K1	none	Very high	1		O1/O2v2	O1	none	Very high	0.9913		aadA5;strA.v1^;strB.v1*	-	-	-
GCF_900174095.1	PRJNA224116	SAMEA4362689	VRCO0177	NA	2015-07-01	NA	NA	NA	Klebsiella pneumoniae	strong	45	306987	1072373	5627642	yes (1857)	ambiguous_bases	ST23	5	0	1	1	ybt 1; ICEKp10	47	clb 2	29	iuc 1	1	-	0	-	0	rmpA2_5-54%	wzi1	KL1	K1	none	Very high	0.9999		O1/O2v2	O1	none	Very high	0.9913		-	-	-	-
GCF_900174105.1	PRJNA224116	SAMEA4362690	VRCO0178	NA	2015-07-01	NA	NA	NA	Klebsiella pneumoniae	strong	48	241172	1296613	5647372	yes (1874)	ambiguous_bases	ST23	5	0	1	1	ybt 1; ICEKp10	47	clb 2	29	iuc 1 (incomplete)	1-1LV	-	0	-	0	rmpA2_5-54%	wzi1	KL1	K1	none	Very high	0.9999		O1/O2v2	O1	none	Very high	0.9913		-	-	-	-
GCF_900174125.1	PRJNA224116	SAMEA4362686	VRCO0174	NA	2015-07-01	NA	NA	NA	Klebsiella pneumoniae	strong	49	310633	774843	5653040	yes (8406)	ambiguous_bases	ST23	5	0	1	1	ybt 1; ICEKp10	47	clb 2	29	iuc 1 (incomplete)	1-1LV	-	0	-	0	rmpA2_5-54%	wzi1	KL1	K1	none	Very high	0.9999		O1/O2v2	O1	none	Very high	0.9913		-	-	-	-
GCF_900174135.1	PRJNA224116	SAMEA4362688	VRCO0176	NA	2015-07-01	NA	NA	NA	Klebsiella pneumoniae	strong	47	289230	777686	5624524	yes (14016)	ambiguous_bases	ST23	5	0	1	1	ybt 1; ICEKp10	47	clb 3 (incomplete)	13-1LV	iuc 1	1	-	0	-	0	rmpA2_5-54%	wzi1	KL1	K1	none	Very high	0.9999		O1/O2v2	O1	none	Very high	0.9913		-	-	-	-
GCF_900174145.1	PRJNA224116	SAMEA4362687	VRCO0175	NA	2015-07-01	NA	NA	NA	Klebsiella pneumoniae	strong	43	327207	895140	5654516	yes (7065)	ambiguous_bases	ST23	5	0	1	1	ybt 1; ICEKp10	47	clb 2	29	iuc 1	1	-	0	-	0	rmpA2_5-54%	wzi1	KL1	K1	none	Very high	0.9999		O1/O2v2	O1	none	Very high	0.9913		-	-	-	-
GCF_900174155.1	PRJNA224116	SAMEA4362685	VRCO0173	NA	2015-07-01	NA	NA	NA	Klebsiella pneumoniae	strong	59	243995	1296900	5675251	yes (778)	ambiguous_bases	ST23	5	0	6	9	ybt 1; ICEKp10	47	clb 2	29	iuc 1	1	-	0	-	0	rmpA2_5-54%	wzi1	KL1	K1	none	Very high	1		O1/O2v2	O1	none	Very high	0.9913		aadA5;strA.v1^;strB.v1*	-	-	-
GCF_900451655.1	PRJNA224116	SAMEA3919797	NCTC13674	NA	1917/1932	NA	NA	NA	Klebsiella pneumoniae	strong	4	5254385	5254385	5543766	no	-	ST3765	3	0	0	0	-	0	-	0	iuc 1	1	iro 1	2	rmp 1; KpVP-1 (truncated)	31-1LV	rmpA2_6-60%	wzi1	KL1	K1	-	High	0.9999	KL1_12_gmd	O1/O2v2	O1	-	High	0.9911	O1/O2v2_03_wbbM	-	-	-	-
GCF_900452185.1	PRJNA224116	SAMEA2689773	NCTC9494	NA	1800/2017	NA	NA	NA	Klebsiella pneumoniae	strong	2	5283891	5283891	5497760	no	-	ST3816	3	0	0	0	-	0	-	0	iuc 1	1	iro 1	2	rmp unknown	0	rmpA2_6*-55%	wzi1	unknown (KL1)	unknown (K1)	-+*	None	0.9976	KL1_01_galF,KL1_04_wza,KL1_06_wzc,KL1_07_wzx,KL1_08_wclY,KL1_11_wcsT,KL1_12_gmd,KL1_15_wcaI,KL1_16_wcaJ,KL1_17_gnd,KL1_18_manC,KL1_19_manB,KL1_20_ugd	O1/O2v2	O2afg	-	High	0.9912	O1/O2v2_03_wbbM,O1/O2v2_08_gmlC	-	-	-	-
GCF_900492925.1	PRJNA224116	SAMEA23989918	4300STDY6636942	NA	2016-07-01	NA	NA	NA	Klebsiella pneumoniae	strong	39	441218	875076	5613165	yes (1251)	ambiguous_bases	ST23	5	0	0	0	ybt 1; ICEKp10	44-2LV	clb 2	29-1LV	iuc 1	1	iro 1	2	rmp 1; KpVP-1	26	rmpA2_6*-47%	wzi1	KL1	K1	none	Very high	0.9998		O1/O2v2	O1	none	Very high	0.9913		-	-	-	-
GCF_900493725.1	PRJNA224116	SAMEA4364581	4300STDY6470400	NA	2016-07-01	NA	NA	NA	Klebsiella pneumoniae	strong	46	477059	1473127	5545562	yes (1373)	ambiguous_bases	ST23	5	0	0	0	ybt 1; ICEKp10	14-2LV	clb 2	29-2LV	iuc 1	1	iro 1	2	rmp 1; KpVP-1 (truncated)	26-1LV	rmpA2_5-54%	wzi1	KL1	K1	none	Very high	0.9999		O1/O2v2	O1	none	Very high	0.9913		-	-	-	-
GCF_900493735.1	PRJNA224116	SAMEA4364579	4300STDY6470398	NA	2016-07-01	NA	NA	NA	Klebsiella pneumoniae	strong	51	442555	684931	5610427	yes (984)	ambiguous_bases	ST23	3	2	1	1	-	0	-	0	iuc 1	1-1LV	iro 1	1-1LV	rmp 1; KpVP-1	26	rmpA2_3*-47%	wzi1	KL1	K1	none	Very high	0.9999		O1/O2v2	O1	none	Very high	0.9912		-	-	-	-
GCF_900493795.1	PRJNA224116	SAMEA4364601	4300STDY6470420	NA	2016-07-01	NA	NA	NA	Klebsiella pneumoniae	strong	55	418483	681333	5482421	yes (1861)	ambiguous_bases	ST23	4	2	1	1	ybt 2; ICEKp1	326-1LV	-	0	iuc 1	1	iro 1 (incomplete),iro 3 (incomplete),-	1-2LV,18-2LV,0	rmp 3; ICEKp1 (truncated),rmp 1; KpVP-1 (truncated)	30-1LV,31	rmpA2_3-47%	wzi1	KL1	K1	none	Very high	1		O1/O2v2	O1	none	Very high	0.9913		-	-	-	-
GCF_900493905.1	PRJNA224116	SAMEA4364603	4300STDY6470422	NA	2016-07-01	NA	NA	NA	Klebsiella pneumoniae	strong	101	327515	604400	5748011	yes (2565)	ambiguous_bases	ST23	5	2	7	11	ybt 1; ICEKp10	47	clb 2	29	iuc 1	1	iro 1	2	rmp 1; KpVP-1	26	rmpA2_6-60%	wzi1	KL1	K1	none	Very high	0.9998		O1/O2v2	O1	none	Very high	0.9913		aac(3)-IId^;aadA5;strA.v1^;strB.v1*	-	-	-
GCF_900493965.1	PRJNA224116	SAMEA4364605	4300STDY6470424	NA	2016-07-01	NA	NA	NA	Klebsiella pneumoniae	strong	59	399955	1256459	5679662	yes (479)	ambiguous_bases	ST23	5	0	0	0	ybt 1; ICEKp10	47	clb 2	29	iuc 1	1	iro 1	1-1LV	rmp 1; KpVP-1	26	rmpA2_6*-47%	wzi1	KL1	K1	none	Very high	0.9999		O1/O2v2	O1	none	Very high	0.9912		-	-	-	-
GCF_900493975.1	PRJNA224116	SAMEA4364606	4300STDY6470425	NA	2016-07-01	NA	NA	NA	Klebsiella pneumoniae	strong	140	289460	830973	5602445	yes (2283)	ambiguous_bases	ST23	5	2	1	1	ybt 1; ICEKp10	47	clb 2	29-1LV	iuc 1	1	iro 1	2	rmp 1; KpVP-1	26	rmpA2_6-60%	wzi1	KL1	K1	none	Very high	0.9999		O1/O2v2	O1	-	Good	0.9911	O1/O2v2_08_gmlC	-	-	-	-
GCF_900494025.1	PRJNA224116	SAMEA4364645	4300STDY6470464	NA	2016-07-01	NA	NA	NA	Klebsiella pneumoniae	strong	50	448983	1386528	5684598	yes (1375)	ambiguous_bases	ST23	5	2	1	1	ybt 1; ICEKp10	47-3LV	clb 2	29	iuc 1	1	iro 1	2	rmp 1; KpVP-1	26	rmpA2_6*-61%	wzi1	KL1	K1	none	Very high	0.9998		O1/O2v2	O1	none	Very high	0.9913		-	-	-	-
GCF_900494055.1	PRJNA224116	SAMEA4364640	4300STDY6470459	NA	2016-07-01	NA	NA	NA	Klebsiella pneumoniae	strong	66	307913	1194923	5678536	yes (953)	ambiguous_bases	ST23	5	0	0	0	ybt 1; ICEKp10	45-2LV	clb 3	13-1LV	iuc 1	1	iro 1	2	rmp 1; KpVP-1	39	rmpA2_6-60%	wzi1	KL1	K1	none	Very high	0.9998		O1/O2v2	O1	none	Very high	0.9911		-	-	-	-
GCF_900494125.1	PRJNA224116	SAMEA4364639	4300STDY6470458	NA	2016-07-01	NA	NA	NA	Klebsiella pneumoniae	strong	51	419768	969537	5683426	yes (1506)	ambiguous_bases	ST23	5	2	1	1	ybt 1; ICEKp10	47-2LV	clb 2	26-1LV	iuc 1	1	iro 1	1-1LV	rmp 1; KpVP-1	26	rmpA2_6*-47%	wzi1	KL1	K1	none	Very high	0.9998		O1/O2v2	O1	none	Very high	0.9913		-	-	-	-
GCF_900508905.1	PRJNA224116	SAMEA3729824	EuSCAPE_TR229	NA	2013-07-01	NA	NA	NA	Klebsiella pneumoniae	strong	82	384869	1416154	5773799	no	-	ST23	5	2	1	1	ybt 1; ICEKp10	47	clb 2	29	iuc 1	1	iro 1	2	rmp 1; KpVP-1	26-1LV	rmpA2_5-54%	wzi1	KL1	K1	none	Very high	1		O1/O2v2	O1	none	Very high	0.9913		-	-	-	-
GCF_900508915.1	PRJNA224116	SAMEA3729828	EuSCAPE_TR231	NA	2013-07-01	NA	NA	NA	Klebsiella pneumoniae	strong	60	326809	1416358	5607003	no	-	ST23	5	0	0	0	ybt 1; ICEKp10	47	clb 2	29	iuc 1	1	iro 1	2	rmp 1; KpVP-1	26-1LV	rmpA2_5-54%	wzi1	KL1	K1	none	Very high	1		O1/O2v2	O1	none	Very high	0.9913		-	-	-	-
GCF_900511245.1	PRJNA224116	SAMEA3499900	EuSCAPE_AT028	NA	2014-07-01	NA	NA	NA	Klebsiella pneumoniae	strong	66	312575	1269174	5541747	no	-	ST23	5	0	0	0	ybt 1; ICEKp10	47-1LV	clb 2	26-1LV	iuc 1	1	iro 1	2	rmp 1; KpVP-1	26	rmpA2_6*-55%	wzi1	KL1	K1	none	Very high	1		O1/O2v2	O1	none	Very high	0.9913		-	-	-	-
GCF_900511755.1	PRJNA224116	SAMEA3499911	EuSCAPE_EE007	NA	2013-07-01	NA	NA	NA	Klebsiella pneumoniae	strong	48	307004	728477	5524816	no	-	ST23	3	0	0	0	-	0	-	0	iuc 1	1	iro 1	2	rmp 1; KpVP-1	26	rmpA2_6*-47%	wzi1	KL1	K1	none	Very high	0.9998		O1/O2v2	O1	none	Very high	0.9909		-	-	-	-
GCF_900515115.1	PRJNA224116	SAMEA3515178	EuSCAPE_IT149	NA	2014-07-01	NA	NA	NA	Klebsiella pneumoniae	strong	49	399866	1447341	5603340	no	-	ST23	5	0	0	0	ybt 1; ICEKp10	47	clb 3	13-1LV	iuc 1	1	iro 1	2	rmp 1; KpVP-1	26	rmpA2_6-60%	wzi1	KL1	K1	none	Very high	1		O1/O2v2	O1	none	Very high	0.9913		-	-	-	-
GCF_900774635.1	PRJNA224116	SAMEA104567926	5012STDY7312744	NA	1800/2014	NA	NA	NA	Klebsiella pneumoniae	strong	29	639384	1440969	5617398	yes (3)	ambiguous_bases	ST23	5	0	0	0	ybt 1; ICEKp10	47-1LV	clb 2	29	iuc 1	1	iro 1	2	rmp 1; KpVP-1	26	rmpA2_3-47%	wzi1	KL1	K1	none	Very high	0.9998		O1/O2v2	O1	none	Very high	0.9913		-	-	-	-
GCF_900776345.1	PRJNA224116	SAMEA4873623	5012STDY7626422	NA	1800/2014	NA	NA	NA	Klebsiella pneumoniae	strong	37	403462	852405	5536635	yes (6)	ambiguous_bases	ST23-1LV	4	0	4	5	ybt 9; ICEKp3	202-1LV	-	0	iuc 1	1	iro 1	2	rmp 1; KpVP-1	26	rmpA2_5-54%	wzi1	KL1	K1	none	Very high	0.9998		O1/O2v2	O1	?-	Good	0.9913	O1/O2v2_09_gmlB	-	-	-	qnrB2.v1^
GCF_902506765.1	PRJNA224116	SAMEA6099343	B11	NA	2010-07-01	China	NA	NA	Klebsiella pneumoniae	strong	228	253012	726806	5603604	yes (3633)	ambiguous_bases	ST23	5	0	0	0	ybt 1; ICEKp10	47	clb 2	29	iuc 1	1	iro 1	2	rmp 1; KpVP-1	26	rmpA2_6*-60%	wzi1	KL1	K1	none	Very high	0.9999		O1/O2v2	O1	none	Very high	0.9913		-	-	-	-
GCF_902506775.1	PRJNA224116	SAMEA6099336	A10	NA	2009-07-01	China	NA	NA	Klebsiella pneumoniae	strong	150	240256	1138027	5618990	yes (1941)	ambiguous_bases	ST23	5	0	0	0	ybt 1; ICEKp10	47	clb 2	29	iuc 1	1	iro 1	2-1LV	rmp 1; KpVP-1	26	-	wzi1	KL1	K1	none	Very high	0.9999		O1/O2v2	O1	none	Very high	0.9913		-	-	-	-
GCF_902506825.1	PRJNA224116	SAMEA6099341	A9	NA	2008-07-01	China	NA	NA	Klebsiella pneumoniae	strong	68	306889	556432	5590740	yes (1221)	ambiguous_bases	ST23	4	0	0	0	ybt 2; ICEKp1 (truncated)	323-4LV	-	0	iuc 1	1	-,iro unknown,-	0,0,0	rmp 3; ICEKp1,rmp 1; KpVP-1	32,26	rmpA2_5-54%	wzi1	KL1	K1	none	Very high	0.9999		O1/O2v2	O1	none	Very high	0.9913		-	-	-	-
GCF_902506835.1	PRJNA224116	SAMEA6099356	C6	NA	2010-07-01	China	NA	NA	Klebsiella pneumoniae	strong	380	258184	599445	5756521	yes (5293)	ambiguous_bases	ST23-1LV	5	0	0	0	ybt 1; ICEKp10	46-1LV	clb 2	29	iuc 1	1	iro 1	2	rmp 1; KpVP-1	40	rmpA2_3-47%	wzi1	KL1	K1	none	Very high	0.9999		O1/O2v2	O1	none	Very high	0.9913		-	-	-	-
GCF_902506855.1	PRJNA224116	SAMEA6099344	B2	NA	2009-07-01	China	NA	NA	Klebsiella pneumoniae	strong	99	244871	704997	5614366	yes (1854)	ambiguous_bases	ST23	4	0	0	0	ybt 2; ICEKp1	323-1LV	-	0	iuc 1	1	-,iro 3 (incomplete),-	0,7-2LV,0	rmp 3; ICEKp1,rmp 1; KpVP-1	32,26	rmpA2_5-54%	wzi1	KL1	K1	none	Very high	1		O1/O2v2	O1	none	Very high	0.9913		-	-	-	-
GCF_902506885.1	PRJNA224116	SAMEA6099337	A11	NA	2009-07-01	China	NA	NA	Klebsiella pneumoniae	strong	295	252768	645157	5720546	yes (2464)	ambiguous_bases	ST23	5	0	0	0	ybt 1; ICEKp10	46	clb 2	26-1LV	iuc 1	1	iro 1	2	rmp 1; KpVP-1	40	rmpA2_6-60%	wzi1	KL1	K1	none	Very high	0.9999		O1/O2v2	O1	none	Very high	0.9912		-	-	-	-
GCF_902506895.1	PRJNA224116	SAMEA6099345	B3	NA	2009-07-01	China	NA	NA	Klebsiella pneumoniae	strong	304	105379	320938	5759306	yes (2181)	ambiguous_bases	ST23	5	0	0	0	ybt 1; ICEKp10	46-1LV	clb 2 (truncated)	29-2LV	iuc 1	1	iro 1	2	rmp 1; KpVP-1	40	rmpA2_5-54%	wzi1	unknown (KL1)	unknown (K1)	?-	None	0.9999	KL1_04_wza,KL1_09_wzy,KL1_10_wcsS,KL1_13_wcaG	O1/O2v2	O1	?-	Good	0.9907	O1/O2v2_03_wbbM,O1/O2v2_04_glf,O1/O2v2_09_gmlB	-	-	-	-
GCF_902506905.1	PRJNA224116	SAMEA6099346	B4	NA	2009-07-01	China	NA	NA	Klebsiella pneumoniae	strong	117	165565	405084	5480805	yes (3032)	ambiguous_bases	ST23	5	0	0	0	ybt 1; ICEKp10	46	clb 2	29	iuc 1	1	iro 1	2	rmp 1; KpVP-1	40	rmpA2_3-47%	wzi1	KL1	K1	none	Very high	0.9999		O1/O2v2	O1	none	Very high	0.9912		-	-	-	-
GCF_902506925.1	PRJNA224116	SAMEA6099349	B7	NA	2010-07-01	China	NA	NA	Klebsiella pneumoniae	strong	132	252715	592391	5620409	yes (3205)	ambiguous_bases	ST23	5	0	0	0	ybt 1; ICEKp10	54	clb 2	29	iuc 1	1	iro 1	24	rmp 1; KpVP-1	26	rmpA2_5*-0%	wzi1	KL1	K1	none	Very high	0.9999		O1/O2v2	O1	none	Very high	0.9913		-	-	-	-
GCF_902506945.1	PRJNA224116	SAMEA6099338	A12	NA	2009-07-01	China	NA	NA	Klebsiella pneumoniae	strong	198	306873	705477	5742262	yes (1596)	ambiguous_bases	ST23	5	0	0	0	ybt 1; ICEKp10	46-2LV	clb 2	29-2LV	iuc 1	1	iro 1	2	rmp 1; KpVP-1	40	rmpA2_3-47%	wzi1	KL1	K1	none	Very high	0.9998		O1/O2v2	O1	none	Very high	0.9912		-	-	-	-
GCF_902506975.1	PRJNA224116	SAMEA6099362	D4	NA	2011-07-01	China	NA	NA	Klebsiella pneumoniae	strong	191	440947	926945	5646890	yes (2715)	ambiguous_bases	ST23	5	0	0	0	ybt 1; ICEKp10	47	clb 2	29	iuc 1	1	iro 1	2-1LV	rmp 1; KpVP-1	26	rmpA2_5*-54%	wzi1	KL1	K1	none	Very high	0.9999		O1/O2v2	O1	none	Very high	0.9913		-	-	-	-
GCF_902507025.1	PRJNA224116	SAMEA6099372	E6	NA	2012-07-01	China	NA	NA	Klebsiella pneumoniae	strong	151	258165	880200	5688450	yes (2393)	ambiguous_bases	ST23	5	0	0	0	ybt 1; ICEKp10	47-3LV	clb 2	26-2LV	iuc 1	1	iro 1	1-1LV	rmp 1; KpVP-1	26	rmpA2_6*-47%	wzi1	KL1	K1	none	Very high	0.9996		O1/O2v2	O1	none	Very high	0.9913		-	-	-	-
GCF_902507035.1	PRJNA224116	SAMEA6099371	E5	NA	2012-07-01	China	NA	NA	Klebsiella pneumoniae	strong	93	274217	705418	5588820	yes (2185)	ambiguous_bases	ST23	5	0	0	0	ybt 1; ICEKp10	46-1LV	clb 2	29	iuc 1	1-1LV	iro 1	2	rmp 1; KpVP-1	40	rmpA2_3-47%	wzi1	KL1	K1	none	Very high	1		O1/O2v2	O1	none	Very high	0.9912		-	-	-	-
GCF_902507045.1	PRJNA224116	SAMEA6099369	E12	NA	2012-07-01	China	NA	NA	Klebsiella pneumoniae	strong	133	252723	527265	5633796	yes (2641)	ambiguous_bases	ST5211	5	0	0	0	ybt 1; ICEKp10	47-1LV	clb 2	26-1LV	iuc 1	1	iro 1	2	rmp 1; KpVP-1	26	rmpA2_6*-47%	wzi1	KL1	K1	none	Very high	1		O1/O2v2	O1	none	Very high	0.9913		-	-	-	-
GCF_902507065.1	PRJNA224116	SAMEA6099354	C12	NA	2011-07-01	China	NA	NA	Klebsiella pneumoniae	strong	105	310008	864943	5667477	yes (2865)	ambiguous_bases	ST23	5	0	0	0	ybt 1; ICEKp10	46-1LV	clb 2	29-2LV	iuc 1	1	iro 1	2	rmp 1; KpVP-1	40	rmpA2_3-47%	wzi1	KL1	K1	none	Very high	1		O1/O2v2	O1	none	Very high	0.9912		-	-	-	-
GCF_902507075.1	PRJNA224116	SAMEA6099353	C10	NA	2011-07-01	China	NA	NA	Klebsiella pneumoniae	strong	197	243758	958243	5675857	yes (1034)	ambiguous_bases	ST23	5	0	0	0	ybt 1; ICEKp10	47	clb 2	29	iuc 1	1	iro 1	2	rmp 1; KpVP-1	26	rmpA2_6-60%	wzi1	KL1	K1	none	Very high	0.9998		O1/O2v2	O1	none	Very high	0.9913		-	-	-	-
GCF_902507085.1	PRJNA224116	SAMEA6099366	D8	NA	2011-07-01	China	NA	NA	Klebsiella pneumoniae	strong	200	253052	587246	5825132	yes (2004)	ambiguous_bases	ST23	5	0	0	0	ybt 1; ICEKp10	46-1LV	clb 2	29	iuc 1	1	iro 1	2	rmp 1; KpVP-1	40	rmpA2_3-47%	wzi1	KL1	K1	none	Very high	1		O1/O2v2	O1	none	Very high	0.9912		-	-	-	-
GCF_902507095.1	PRJNA224116	SAMEA6099370	E3	NA	2012-07-01	China	NA	NA	Klebsiella pneumoniae	strong	243	263004	711795	5663289	yes (1598)	ambiguous_bases	ST23	5	0	0	0	ybt 1; ICEKp10	46-1LV	clb 2	29	iuc 1	1	iro 1	2	rmp 1; KpVP-1	40	rmpA2_6-60%	wzi1	KL1	K1	none	Very high	0.9999		O1/O2v2	O1	none	Very high	0.9912		-	-	-	-
GCF_902507135.1	PRJNA224116	SAMEA6099359	D11	NA	2011-07-01	China	NA	NA	Klebsiella pneumoniae	strong	108	252805	604315	5690445	yes (1660)	ambiguous_bases	ST23	5	1	3	4	ybt 1; ICEKp10	47	clb 2	26-2LV	iuc 1	1	iro 1	2	rmp 1; KpVP-1	26	rmpA2_6*-55%	wzi1	KL1	K1	none	Very high	0.9999		O1/O2v2	O1	none	Very high	0.9913		aac(3)-IId^	-	-	-
GCF_902507145.1	PRJNA224116	SAMEA6099374	F1	NA	2012-07-01	China	NA	NA	Klebsiella pneumoniae	strong	108	195959	433271	5592872	yes (2998)	ambiguous_bases	ST23	5	0	0	0	ybt 1; ICEKp10	47	clb 2	29-2LV	iuc 1	1	iro 1	2	rmp 1; KpVP-1	26	-	wzi1	KL1	K1	none	Very high	1		O1/O2v2	O1	none	Very high	0.9912		-	-	-	-
GCF_902507155.1	PRJNA224116	SAMEA6099378	F3	NA	2012-07-01	China	NA	NA	Klebsiella pneumoniae	strong	127	281783	875000	5616376	yes (1609)	ambiguous_bases	ST23-1LV	4	0	0	0	ybt 2; ICEKp1	323	-	0	iuc 1	1	iro 3 (incomplete),-,-	7-2LV,0,0	rmp 3; ICEKp1,rmp 1; KpVP-1	32,26	rmpA2_3-47%	wzi1	KL1	K1	none	Very high	1		O1/O2v2	O1	none	Very high	0.9913		-	-	-	-
GCF_902507165.1	PRJNA224116	SAMEA6099379	F4	NA	2012-07-01	China	NA	NA	Klebsiella pneumoniae	strong	181	203282	521868	5690955	yes (2521)	ambiguous_bases	ST23	5	0	0	0	ybt 1; ICEKp10	47-1LV	clb 2	29	iuc 1	1	iro 1	2	rmp 1; KpVP-1	26	rmpA2_6*-47%	wzi1	KL1	K1	none	Very high	0.9998		O1/O2v2	O1	none	Very high	0.9913		-	-	-	-
GCF_902507235.1	PRJNA224116	SAMEA6099380	F5	NA	2012-07-01	China	NA	NA	Klebsiella pneumoniae	strong	115	289126	537936	5605750	yes (2649)	ambiguous_bases	ST23	5	0	0	0	ybt 1; ICEKp10 (truncated)	46-1LV	clb 2	29-1LV	iuc 1	1	iro 1	2	rmp 1; KpVP-1	40	rmpA2_6-60%	wzi1	KL1	K1	none	Very high	0.9998		O1/O2v2	O1	none	Very high	0.9913		-	-	-	-
GCF_902507945.1	PRJNA224116	SAMEA6099460	ZKP16	NA	2017-07-01	China	NA	NA	Klebsiella pneumoniae	strong	669	306895	1419656	5846831	yes (1129)	ambiguous_bases	ST23	5	0	0	0	ybt 1; ICEKp10	46	clb 2	29	iuc 1	1	iro 1	2	rmp 1; KpVP-1	40	rmpA2_5-54%	wzi1	KL1	K1	none	Very high	1		O1/O2v2	O1	none	Very high	0.9912		-	-	-	-
GCF_902507965.1	PRJNA224116	SAMEA6099462	ZKP18	NA	2017-07-01	China	NA	NA	Klebsiella pneumoniae	strong	498	289237	713594	5743426	yes (1353)	ambiguous_bases	ST23	5	0	1	1	ybt 1; ICEKp10	46	clb 2	29	iuc 1	1	iro 1	2	rmp 1; KpVP-1	40	rmpA2_3-47%	wzi1	KL1	K1	none	Very high	1		O1/O2v2	O1	none	Very high	0.9911		-	-	-	-
GCF_902508025.1	PRJNA224116	SAMEA6099464	ZKP20	NA	2017-07-01	China	NA	NA	Klebsiella pneumoniae	strong	876	258215	1199334	5933116	yes (1893)	ambiguous_bases	ST23	5	0	1	2	ybt 1; ICEKp10	47	clb 2	29	iuc 1	1	iro 1	2	rmp 1; KpVP-1	26	rmpA2_6*-47%	wzi1	KL1	K1	none	Very high	0.9999		O1/O2v2	O1	none	Very high	0.9913		-	-	-	-
GCF_902508055.1	PRJNA224116	SAMEA6099554	ZKP24	NA	2017-07-01	China	NA	NA	Klebsiella pneumoniae	strong	835	307006	875616	5925676	yes (1926)	ambiguous_bases	ST23	5	0	1	1	ybt 1; ICEKp10	46	clb 2	29-1LV	iuc 1	1	iro 1	2	rmp 1; KpVP-1	40	-	wzi1	KL1	K1	none	Very high	1		O1/O2v2	O1	none	Very high	0.9912		-	-	-	-
GCF_902508085.1	PRJNA224116	SAMEA6099553	ZKP23	NA	2017-07-01	China	NA	NA	Klebsiella pneumoniae	strong	732	309923	1356911	5862521	yes (1401)	ambiguous_bases	ST23	5	0	1	1	ybt 1; ICEKp10	46-1LV	clb 2	29-2LV	iuc 1	1	iro 1	2	rmp 1; KpVP-1	40	rmpA2_3*-47%	wzi1	KL1	K1	none	Very high	0.9999		O1/O2v2	O1	none	Very high	0.9912		-	-	-	-
GCF_902508105.1	PRJNA224116	SAMEA6099456	ZKP11	NA	2017-07-01	China	NA	NA	Klebsiella pneumoniae	strong	1105	289138	656367	6105717	yes (1136)	ambiguous_bases	ST23	5	1	6	6	ybt 1; ICEKp10	47	clb 2	29-1LV	iuc 1	1	iro 1	2	rmp 1; KpVP-1	26-1LV	rmpA2_6*-60%	wzi1	KL1	K1	none	Very high	0.9999		O1/O2v2	O1	none	Very high	0.9913		aac(6')-Ib-cr.v2?	-	-	-
GCF_902508165.1	PRJNA224116	SAMEA6099571	ZKP45	NA	2017-07-01	China	NA	NA	Klebsiella pneumoniae	strong	147	441223	834325	5720905	yes (1622)	ambiguous_bases	ST23	5	0	0	0	ybt 1; ICEKp10	46-2LV	clb 2	29-1LV	iuc 1	1-1LV	iro 1	2	rmp 1; KpVP-1	40	rmpA2_5-54%	wzi1	KL1	K1	none	Very high	0.9999		O1/O2v2	O1	none	Very high	0.9913		-	-	-	-
GCF_902508185.1	PRJNA224116	SAMEA6099578	ZKP54	NA	2017-07-01	China	NA	NA	Klebsiella pneumoniae	strong	181	239833	418794	5644067	yes (894)	ambiguous_bases	ST23	5	0	2	3	ybt 1; ICEKp10	47-1LV	clb 2	29	iuc 1	1	iro 1	2	rmp 1; KpVP-1	26	-	wzi1	KL1	K1	none	Very high	0.9999		O1/O2v2	O1	?	Good	0.9914		aph(3')-IIa;rmtB	-	-	-
GCF_902508225.1	PRJNA224116	SAMEA6099575	ZKP49	NA	2017-07-01	China	NA	NA	Klebsiella pneumoniae	strong	260	290785	647015	5982220	yes (2157)	ambiguous_bases	ST23	5	0	3	4	ybt 1; ICEKp10	46-1LV	clb 2	26-1LV	iuc 1	1	iro 1	2	rmp 1; KpVP-1	40	rmpA2_6*-47%	wzi1	KL1	K1	none	Very high	0.9999		O1/O2v2	O1	none	Very high	0.9912		strA.v1;strB.v1	-	-	qnrS1
GCF_902508275.1	PRJNA224116	SAMEA6099579	ZKP55	NA	2017-07-01	China	NA	NA	Klebsiella pneumoniae	strong	145	303276	875223	5739159	yes (2086)	ambiguous_bases	ST23	5	0	0	0	ybt 1; ICEKp10	46	clb 2	29	iuc 1	1	iro 1	2	rmp 1; KpVP-1	40	rmpA2_6-60%	wzi1	KL1	K1	none	Very high	0.9999		O1/O2v2	O1	none	Very high	0.9911		-	-	-	-
GCF_902508315.1	PRJNA224116	SAMEA6099573	ZKP47	NA	2017-07-01	China	NA	NA	Klebsiella pneumoniae	strong	155	413420	873132	5630196	yes (693)	ambiguous_bases	ST23	5	0	0	0	ybt 1; ICEKp10 (incomplete)	46-1LV	clb 2	29-1LV	iuc 1	1	iro 1	2	rmp 1; KpVP-1	40	rmpA2_5-54%	wzi1	KL1	K1	none	Very high	0.9999		O1/O2v2	O1	none	Very high	0.9912		-	-	-	-
GCF_902508335.1	PRJNA224116	SAMEA6099580	ZKP56	NA	2017-07-01	China	NA	NA	Klebsiella pneumoniae	strong	128	275300	658986	5521654	yes (511)	ambiguous_bases	ST23	5	0	0	0	ybt 1; ICEKp10	47	clb 2	29	iuc 1	1	iro 1	2	rmp 1; KpVP-1	26	rmpA2_5*-42%	wzi1	KL1	K1	none	Very high	0.9998		O1/O2v2	O1	none	Very high	0.9913		-	-	-	-
GCF_902508485.1	PRJNA224116	SAMEA6099598	ZKP76	NA	2017-07-01	China	NA	NA	Klebsiella pneumoniae	strong	415	289196	874003	5765830	yes (1327)	ambiguous_bases	ST23	5	0	0	0	ybt 1; ICEKp10 (truncated)	46-2LV	clb 2	29	iuc 1	1	iro 1	2-1LV	rmp 1; KpVP-1	40	rmpA2_5-54%	wzi1	KL1	K1	none	Very high	0.9999		O1/O2v2	O1	none	Very high	0.9911		-	-	-	-
GCF_902508535.1	PRJNA224116	SAMEA6099601	ZKP83	NA	2017-07-01	China	NA	NA	Klebsiella pneumoniae	strong	113	306986	604180	5665380	yes (905)	ambiguous_bases	ST23	5	0	0	0	ybt 1; ICEKp10	46-1LV	clb 2	29	iuc 1	1	iro 1	2	rmp 1; KpVP-1	40	rmpA2_3-47%	wzi1	KL1	K1	none	Very high	0.9999		O1/O2v2	O1	none	Very high	0.9913		-	-	-	-
GCF_902508625.1	PRJNA224116	SAMEA6099478	ZKP108	NA	2017-07-01	China	NA	NA	Klebsiella pneumoniae	strong	102	215881	701208	5706246	yes (1509)	ambiguous_bases	ST23	5	0	0	0	ybt 1; ICEKp10 (truncated)	46-1LV	clb 2	29	iuc 1	1	iro 1	2	rmp 1; KpVP-1	40	rmpA2_3-47%	wzi1	KL1	K1	none	Very high	0.9999		O1/O2v2	O1	none	Very high	0.9911		-	-	-	-
GCF_902508675.1	PRJNA224116	SAMEA6099479	ZKP110	NA	2017-07-01	China	NA	NA	Klebsiella pneumoniae	strong	111	236862	767500	5659897	yes (1698)	ambiguous_bases	ST23	5	0	0	0	ybt 1; ICEKp10	46	clb 2	29	iuc 1	1	iro 1	2	rmp 1; KpVP-1	40	rmpA2_8-60%	wzi1	KL1	K1	none	Very high	0.9999		O1/O2v2	O1	none	Very high	0.9912		-	-	-	-
GCF_902508695.1	PRJNA224116	SAMEA6099475	ZKP105	NA	2017-07-01	China	NA	NA	Klebsiella pneumoniae	strong	110	306889	1120988	5738215	yes (1421)	ambiguous_bases	ST23	5	0	3	4	ybt 1; ICEKp10 (truncated)	46-1LV	clb 2	29	iuc 1	1	iro 1	2	rmp 1; KpVP-1	40	rmpA2_3-47%	wzi1	KL1	K1	none	Very high	0.9999		O1/O2v2	O1	none	Very high	0.9912		strA.v1*;strB.v1*	-	-	qnrS1
GCF_902508715.1	PRJNA224116	SAMEA6099477	ZKP107	NA	2017-07-01	China	NA	NA	Klebsiella pneumoniae	strong	100	209638	541080	5591227	yes (928)	ambiguous_bases	ST23	5	0	0	0	ybt 1; ICEKp10	46-1LV	clb 2	29	iuc 1	1-1LV	iro 1	2	rmp 1; KpVP-1	40	rmpA2_5-54%	wzi1	KL1	K1	none	Very high	1		O1/O2v2	O1	none	Very high	0.9912		-	-	-	-
GCF_902508745.1	PRJNA224116	SAMEA6099483	ZKP115	NA	2017-07-01	China	NA	NA	Klebsiella pneumoniae	strong	104	284187	528015	5674658	yes (831)	ambiguous_bases	ST23	5	0	0	0	ybt 1; ICEKp10	46	clb 2	29	iuc 1	1	iro 1	2	rmp 1; KpVP-1	40	rmpA2_3-47%	wzi1	KL1	K1	none	Very high	0.9986		O1/O2v2	O1	none	Very high	0.9912		-	-	-	-
GCF_902508755.1	PRJNA224116	SAMEA6099482	ZKP113	NA	2017-07-01	China	NA	NA	Klebsiella pneumoniae	strong	105	293822	517408	5648228	yes (720)	ambiguous_bases	ST23	5	0	0	0	ybt 1; ICEKp10	46-2LV	clb 2	29	iuc 1	1-1LV	iro 1	2	rmp 1; KpVP-1	40	rmpA2_6*-55%	wzi1	KL1	K1	none	Very high	1		O1/O2v2	O1	none	Very high	0.9913		-	-	-	-
GCF_902508765.1	PRJNA224116	SAMEA6099491	ZKP123	NA	2017-07-01	China	NA	NA	Klebsiella pneumoniae	strong	131	306812	762334	5577861	yes (748)	ambiguous_bases	ST23	5	0	0	0	ybt 1; ICEKp10	46-1LV	clb 2	29	iuc 1	1	iro 1	2	rmp 1; KpVP-1	40	rmpA2_5-54%	wzi1	KL1	K1	none	Very high	1		O1/O2v2	O1	none	Very high	0.9912		-	-	-	-
GCF_902508805.1	PRJNA224116	SAMEA6099500	ZKP141	NA	2017-07-01	China	NA	NA	Klebsiella pneumoniae	strong	111	262811	477745	5592383	yes (1621)	ambiguous_bases	ST23	5	0	0	0	ybt 1; ICEKp10	47	clb 2	29	iuc 1	1	iro 1	2-1LV	rmp 1; KpVP-1	26	rmpA2_5-54%	wzi1	KL1	K1	none	Very high	0.9998		O1/O2v2	O1	none	Very high	0.9913		-	-	-	-
GCF_902508865.1	PRJNA224116	SAMEA6099504	ZKP145	NA	2017-07-01	China	NA	NA	Klebsiella pneumoniae	strong	808	310130	1417744	5950817	yes (1437)	ambiguous_bases	ST23	5	0	0	0	ybt 1; ICEKp10	46	clb 2	29	iuc 1	1	iro 1	2	rmp 1; KpVP-1	40	rmpA2_3-47%	wzi1	KL1	K1	none	Very high	1		O1/O2v2	O1	none	Very high	0.9912		-	-	-	-
GCF_902508885.1	PRJNA224116	SAMEA6099507	ZKP149	NA	2017-07-01	China	NA	NA	Klebsiella pneumoniae	strong	105	359600	604228	5512093	yes (719)	ambiguous_bases	ST23	5	0	0	0	ybt 1; ICEKp10	47	clb 2	29	iuc 1	1	iro 1	2-1LV	rmp 1; KpVP-1	26	rmpA2_6-60%	wzi1	KL1	K1	none	Very high	0.9999		O1/O2v2	O1	?	Good	0.9913		-	-	-	-
GCF_902508915.1	PRJNA224116	SAMEA6099494	ZKP126	NA	2017-07-01	China	NA	NA	Klebsiella pneumoniae	strong	96	222550	521169	5494195	yes (1098)	ambiguous_bases	ST23	5	0	0	0	ybt 1; ICEKp10	47	clb 2	29-2LV	iuc 1	28	iro 1	2	rmp 1; KpVP-1	26	rmpA2_6*-55%	wzi1	KL1	K1	none	Very high	0.9999		O1/O2v2	O1	none	Very high	0.9913		-	-	-	-
GCF_902508955.1	PRJNA224116	SAMEA6099501	ZKP142	NA	2017-07-01	China	NA	NA	Klebsiella pneumoniae	strong	104	481113	874938	5629810	yes (1347)	ambiguous_bases	ST23	5	0	0	0	ybt 1; ICEKp10	46	clb 2	29	iuc 1	1	iro 1	2	rmp 1; KpVP-1	40	rmpA2_5-54%	wzi1	KL1	K1	none	Very high	1		O1/O2v2	O1	none	Very high	0.9911		-	-	-	-
GCF_902508965.1	PRJNA224116	SAMEA6099511	ZKP153	NA	2017-07-01	China	NA	NA	Klebsiella pneumoniae	strong	124	258193	604122	5582177	yes (1166)	ambiguous_bases	ST23	5	0	0	0	ybt 1; ICEKp10	54	clb 2	29	iuc 1	1	iro 1	24	rmp 1; KpVP-1	26-1LV	rmpA2_6-60%	wzi1	KL1	K1	none	Very high	1		O1/O2v2	O1	none	Very high	0.9913		-	-	-	-
GCF_902509235.1	PRJNA224116	SAMEA6099532	ZKP185	NA	2017-07-01	China	NA	NA	Klebsiella pneumoniae	strong	229	305432	863578	5655535	yes (1742)	ambiguous_bases	ST23	5	0	0	0	ybt 1; ICEKp10	46-1LV	clb 2	29	iuc 1	1	iro 1	2	rmp 1; KpVP-1	40	rmpA2_3-47%	wzi1	KL1	K1	none	Very high	0.9999		O1/O2v2	O1	none	Very high	0.9912		-	-	-	-
GCF_902509245.1	PRJNA224116	SAMEA6099526	ZKP175	NA	2017-07-01	China	NA	NA	Klebsiella pneumoniae	strong	117	295415	859656	5589717	yes (1138)	ambiguous_bases	ST23	5	0	0	0	ybt 1; ICEKp10	46-1LV	clb 2	29	iuc 1	1	iro 1	2	rmp 1; KpVP-1	40	rmpA2_3-47%	wzi1	KL1	K1	none	Very high	0.9999		O1/O2v2	O1	none	Very high	0.9911		-	-	-	-
GCF_902509325.1	PRJNA224116	SAMEA6099535	ZKP188	NA	2017-07-01	China	NA	NA	Klebsiella pneumoniae	strong	126	289043	543733	5658353	yes (1435)	ambiguous_bases	ST23	5	0	0	0	ybt 1; ICEKp10	46	clb 2	29-1LV	iuc 1	1	iro 1	2	rmp 1; KpVP-1	40	rmpA2_6*-60%	wzi1	KL1	K1	none	Very high	0.9998		O1/O2v2	O1	none	Very high	0.9912		-	-	-	-
GCF_902509365.1	PRJNA224116	SAMEA6099534	ZKP187	NA	2017-07-01	China	NA	NA	Klebsiella pneumoniae	strong	109	327081	660976	5578522	yes (1318)	ambiguous_bases	ST23	5	0	0	0	ybt 1; ICEKp10	47-1LV	clb 2	29	iuc 1	1	iro 1	2	rmp 1; KpVP-1	26	rmpA2_6*-47%	wzi1	KL1	K1	none	Very high	0.9999		O1/O2v2	O1	none	Very high	0.9913		-	-	-	-
GCF_902509395.1	PRJNA224116	SAMEA6099536	ZKP189	NA	2017-07-01	China	NA	NA	Klebsiella pneumoniae	strong	104	289089	876042	5611571	yes (495)	ambiguous_bases	ST23	5	0	0	0	ybt 1; ICEKp10 (truncated)	46-3LV	clb 2	29	iuc 1	1	iro 1	2	rmp 1; KpVP-1	40	rmpA2_8-60%	wzi1	KL1	K1	none	Very high	0.9999		O1/O2v2	O1	none	Very high	0.9912		-	-	-	-
GCF_902509405.1	PRJNA224116	SAMEA6099537	ZKP190	NA	2017-07-01	China	NA	NA	Klebsiella pneumoniae	strong	150	258164	806323	5575602	yes (2446)	ambiguous_bases	ST23	5	0	0	0	ybt 1; ICEKp10	47	clb 2	29	iuc 1	1	iro 1	2	rmp 1; KpVP-1	26	rmpA2_6-60%	wzi1	KL1	K1	none	Very high	0.9999		O1/O2v2	O1	none	Very high	0.9912		-	-	-	-
GCF_902509415.1	PRJNA224116	SAMEA6099543	ZKP197	NA	2017-07-01	China	NA	NA	Klebsiella pneumoniae	strong	135	305842	875825	5670385	yes (1224)	ambiguous_bases	ST23	5	0	0	0	ybt 1; ICEKp10 (truncated)	46-1LV	clb 2	29	iuc 1	1	iro 1	2	rmp 1; KpVP-1	40	rmpA2_5-54%	wzi1	KL1	K1	none	Very high	1		O1/O2v2	O1	none	Very high	0.9912		-	-	-	-
GCF_902704675.1	PRJNA224116	SAMEA104414832	Kpngiani7132488	NA	2016-07-01	NA	NA	NA	Klebsiella pneumoniae	strong	59	399149	1048265	5669999	yes (1405)	ambiguous_bases	ST23	5	2	4	4	ybt 1; ICEKp10 (truncated)	47-1LV	clb 2	29	iuc 1	1	iro 1	2	rmp 1; KpVP-1	26	rmpA2_5-54%	wzi1	KL1	K1	none	Very high	0.9999		O1/O2v2	O1	none	Very high	0.9912		aac(6')-Ib4^	-	-	qnrS1
	PRJNA791169	SAMN24256182	C1356	Department of Clinical Laboratory, Peking University People’s Hospital	2015-02-07	China	Beijing	Beijing	Klebsiella pneumoniae	strong	235	211011	838537	5884513	no	-	ST23	5	2	6	9	ybt 1; ICEKp10	46-1LV	clb 2	29-1LV	iuc 1 (incomplete),iuc 5 (incomplete)	1-2LV,61-2LV	iro 1	2-1LV	rmp 1; KpVP-1	40	rmpA2_5-54%	wzi1	KL1	K1	?-	Good	0.9998	KL1_16_wcaJ	O1/O2v2	O1	none	Very high	0.9913		aac(6')-Ib-cr.v2;aadA16*	-	-	qnrS1
	PRJNA791169	SAMN24256183	C2768	Department of Clinical Laboratory, Peking University People’s Hospital	2017-02-20	China	Guangdong	Guangzhou	Klebsiella pneumoniae	strong	218	211011	838537	5881065	no	-	ST23	5	2	6	9	ybt 1; ICEKp10	46-1LV	clb 2	29-1LV	iuc 1 (incomplete),iuc 5 (incomplete)	1-2LV,61-1LV	iro 1	2-1LV	rmp 1; KpVP-1	40	rmpA2_5-54%	wzi1	KL1	K1	?-	Good	0.9998	KL1_16_wcaJ	O1/O2v2	O1	none	Very high	0.9913		aac(6')-Ib-cr.v2;aadA16*	-	-	qnrS1
	PRJNA791169	SAMN24256184	C400	Department of Clinical Laboratory, Peking University People’s Hospital	2015-02-10	China	Beijing	Beijing	Klebsiella pneumoniae	strong	211	272642	1385831	5738257	no	-	ST23	5	2	6	6	ybt 1; ICEKp10	46	clb 2	29-1LV	iuc 1	1	iro 1	2	rmp 1; KpVP-1	40	rmpA2_6*-55%	-	KL1	K1	?-	Good	0.9998	KL1_16_wcaJ	O1/O2v2	O1	none	Very high	0.9913		rmtB	-	fosA3	-
	PRJNA791169	SAMN24256185	C4599	Department of Clinical Laboratory, Peking University People’s Hospital	2017-09-12	China	Yunnan	Kunming	Klebsiella pneumoniae	strong	525	126625	492775	6018747	no	-	ST23	5	2	9	17	ybt 1; ICEKp10	46	clb 2	29	iuc 1	1	-	0	-	0	rmpA2_8-60%	wzi1	KL1	K1	none	Very high	0.9999		O1/O2v2	O1	none	Very high	0.9913		aac(3)-IIa.v1^;aac(6')-Ib-cr.v2;aadA2^;rmtB;strA.v1^;strB.v1	-	-	qnrA1^;qnrS1
	PRJNA791169	SAMN24256192	C228	Department of Clinical Laboratory, Peking University People’s Hospital	2014-07-04	China	Jiangsu	Nanjing	Klebsiella pneumoniae	strong	260	274715	785281	5676367	no	-	ST23	5	0	6	6	ybt 1; ICEKp10	47	clb 2	29-1LV	iuc 1	1	iro 1	2	rmp 1; KpVP-1	26-1LV	rmpA2_6*-47%	wzi1	KL1	K1	?-	Good	0.9999	KL1_16_wcaJ	O1/O2v2	O1	none	Very high	0.9913		aac(6')-Ib-cr.v2	-	-	qnrB6^
	PRJNA791169		C4120	Department of Clinical Laboratory, Peking University People’s Hospital	2017-06-09	China	Zhengzhou	Henan	Klebsiella pneumoniae	strong	117	307862	525501	5522864	no	-	ST23	5	0	0	0	ybt 1; ICEKp10	47	clb 2	29	iuc 1	1	iro 1	2-1LV	rmp 1; KpVP-1	26	rmpA2_6-60%	wzi1	KL1	K1	none	Very high	0.9999		O1/O2v2	O1	none	Very high	0.9913		-	-	-	-
[truncated: 67 more columns]

## Sheet: Table S2
Table S2. Isolate with ISKpn74 in this study. A total of 91 isolates have ISKpn74.
Isolate with ISKpn74
GCF_000009885.1
GCF_000294365.1
GCF_001033615.1
GCF_001033995.1
GCF_001529935.1
GCF_001708225.1
GCF_001708245.1
GCF_001939855.1
GCF_002153255.1
GCF_002163895.1
GCF_002210445.1
GCF_002264435.1
GCF_002369925.1
GCF_002761315.1
GCF_002813595.1
GCF_002870885.1
GCF_002870905.1
GCF_002890425.1
GCF_003334885.1
GCF_003334925.1
GCF_003335005.1
GCF_003335025.1
GCF_003345685.1
GCF_003855515.1
GCF_003953905.1
GCF_004118955.1
GCF_004209795.1
GCF_004295405.1
GCF_004311965.1
GCF_004311985.1
GCF_004924315.1
GCF_005405565.1
GCF_007955285.1
GCF_008274195.1
GCF_008572945.1
GCF_008572965.1
GCF_008573005.1
GCF_008573035.1
GCF_008573055.1
GCF_009497695.1
GCF_009695525.1
GCF_009909305.1
GCF_009909325.1
GCF_900092925.1
GCF_900092945.1
GCF_900093185.1
GCF_900174045.1
GCF_900174055.1
GCF_900174075.1
GCF_900174085.1
GCF_900174095.1
GCF_900174105.1
GCF_900174125.1
GCF_900174145.1
GCF_900492925.1
GCF_900493735.1
GCF_900493795.1
GCF_900493905.1
GCF_900493965.1
GCF_900493975.1
GCF_900494025.1
GCF_900494125.1
GCF_900511755.1
GCF_900774635.1
GCF_902506855.1
GCF_902506885.1
GCF_902506895.1
GCF_902506925.1
GCF_902507145.1
GCF_902508185.1
GCF_902509245.1
GCF_902509395.1
GCF_902704675.1
GCF_900493725.1
GCF_902506765.1
GCF_902506975.1
GCF_902507135.1
GCF_902507235.1
GCF_902508275.1
GCF_902506905.1
GCF_902508675.1
GCF_902508955.1
GCF_001034005.1
GCF_008830555.1
GCF_003437255.1
C1356
C2768
C400
C4599
C228
C4120

## Sheet: Table S3
Table S3. The destruction of wcaJ of public database isolates. The incomplete wcaJ of these 3 hvKP strains all start from the starting position of contig, so it is impossible to see what caused the incomplete wcaJ.
Isolate contig	alignment length	mismatches	gap opens	contig start	contig end	wcaJ start	wcaJ end
GCF_002114225.1_4	44	0	0	1	44	1361	1404
GCF_002114225.1_70	883	2	0	1	883	1367	485
GCF_002114225.1_90	468	0	0	1	468	468	1
GCF_008274195.1_224	771	0	0	1	771	634	1404
GCF_008756865.1_241	591	0	0	1	591	814	1404

## Sheet: Table S4
Table S4. Antibiotic resistance characteristics. Minimum inhibitory concentration (μg/mL) of isolates in this study.
Antibiotics	C400WT	C400ΔKPC	C1356WT	C1356ΔKPC	C2768	C4599
ampicillin	≥32	≥32	≥32	≥32	≥32	≥32
ampicillin/sulbactam	≥32	4	≥32	4	4	≥32
piperacilin	≥128	≤4	≥128	≤4	≤4	≥128
piperacilllin/tazobactam	≥128	≤4	≥128	≤4	≤4	≥128
cefazolin	≥64	≤4	≥64	≤4	≤4	≥64
cefuroxime	≥64	4	≥64	2	2	≥64
cefuroxime axetil	≥64	4	≥64	2	2	≥64
cefotetan	≤4	≤4	≤4	≤4	≤4	≤4
ceftazidime	16	≤1	16	≤1	≤1	8
ceftriaxone	≥64	≤1	≥64	≤1	≤1	≥64
cefepime	2	≤1	2	≤1	≤1	≥64
aztreonam	≥64	≤1	≥64	≤1	≤1	≥64
imipenem	2	≤1	2	≤1	≤1	4
meropenem	2	0.064	2	0.064	≤0.25	1
amikacin	≤2	≤2	≤2	≤2	≤2	≥64
tobramycin	8	8	8	≥16	8	≥16
ciprofloxacin	64	64	64	32	1	≤0.25
levofloxacin	2	4	4	1	1	≤0.25
nitrofurantoin	64	128	64	64	64	64
Trimethoprim/sulfamethoxazole	≥320	≥320	≥320	≥320	≤20	≤20

## Sheet: Table S5
Table S5. Primers used in this study.
	Primer	Sequence (5′→3′)	Use
IS confirmation	wcaJ-seq-F	AGGTGAAAGAGTTCGAGATT	Amplification of wcaJ locus from genome and sequencing of wcaJ locus
	wcaJ-seq-R	TCTGTTGCTTGGACATTACA
	wcaJ-verify-R	TTAGCTCACTCATTAGGCACCC
RT-qPCR	rrsE-F	ACGCCGTATCCTGTTGATGG	Internal reference gene
	rrsE-R	CCCTTCTTCACCACCGGAAA
	upstream-F	CGCTTCTCCGATGTGGTCAT	Amplification of upstream fragment of the IS insertion region of the wcaJ gene
	upstream-R	GCGCCATGAGCGATAGAAATC
	downstream-F	GCACAAATTAATGGTTGGCGTG	Amplification of downstream fragment of the IS insertion region of the wcaJ gene
	downstream-R	ACCAAATGCTCCAACCTCTGA
pComp_wcaJ and pComp plasmid construction	pEASY-F	CGCGCGGGGAGAGGCGGTTT	Amplification of the plasmid backbone from pEASY-tgc plasmid
	pEASY-R	GCGCGGCGGGTGTGGTGGTTACGCG
	rpsL-insert-F	tacgcaaaccgcctctccccgcgcgTAGCTATACTGATTTCGTCA	Amplification of the rpsL promoter from pCasKP-hph plasmid
	rpsL-insert-R	gagtccgatgatacaaggttgccatTAAATAGCTCCTGGTTTTAG
	wcaJ-insert-F	ATGGCAACCTTGTATCATCG	Amplification of the intact wcaJ gene from NTUH-K2044 genome
	wcaJ-insert-R	cgcgtaaccaccacacccgccgcgcTCAATAAGCAGATTTGTTAA
	rpsL-pEASY-R	cgcgtaaccaccacacccgccgcgcTAAATAGCTCCTGGTTTTAG	Construction of pComp plasmid
	rpsL-verify-F	ACCGCCTTTGAGTGAGCT	Verification of pComp_wcaJ and pComp plasmid construction
	rpsL-verify-R	GACCGAGATAGGGTTGAGTGT
blaKPC-2 plasmid deletion	KPC-F	TGTCACTGTATCGCCGTC	Verification of blaKPC-2 gene
	KPC-R	CTCAGTGCTCTACAGAAAACC
	KPC-spacer-F	TAGTTTCTGCTGTCTTGTCTCTCA	BlaKPC-2 spacer for gene deletion
	KPC-spacer-R	AAACTGAGAGACAAGACAGCAGAA
	cas9-F	TCGCCGTTATACTGGTTGGG	Confirmation of the presence of the pCasKP-hph plasmid in target strain
	cas9-R	CCTCCACGTTCAGCTTTCGT
	sacB-F	TCAATCATACCGAGAGCGCC	Confirmation of the presence of the pSGKP-tgc plasmid in target strains
	sacB-R	TGTCGCAAACTATCACGGCT
Transconjugants confirmation	ST23-F	ACGCATGCCTACAGGACATCGAA	Conjugation verification, ref[1]
	ST23-R	TCCAGTAGGAGCAGACAGCGGA
Reference
[1] Yu, F.; Lv, J.; Niu, S., et al. Multiplex PCR Analysis for Rapid Detection of Klebsiella pneumoniae Carbapenem-Resistant (Sequence Type 258 [ST258] and ST11) and Hypervirulent (ST23, ST65, ST86, and ST375) Strains, J Clin Microbiol. 2018, 56.

## Sheet: Table S6
Table S6. Strains and plasmids used in this study.
Strain or plasmid	Description or genotype	Reference
E.coli Trans T1	F– φ80lacZΔM15 ΔlacX74 hsdR (rK–, mK+) ΔrecA1398 endA1 tonA	Purchased at TransGen Biotech
K. pneumoniae C400	Clinically isolated strain C400	This study
K. pneumoniae C1356	Clinically isolated strain C1356	This study
K. pneumoniae C2768	Clinically isolated strain C2768	This study
K. pneumoniae C4599	Clinically isolated strain C4599	This study
K. pneumoniae C1925	Containing blaKPC plasmid as donor in conjugation assay	This study
pEASY-tgc	Plasmid expressing resistance to tigecycline	Lab stock
pComp_wcaJ	Plasmid expressing wcaJ gene promoted by rpsL promoter	This study
pComp	Plasmid same as pComp_wcaJ but without wcaJ gene	This study
pCasKP-hph	Thermosensitive plasmid expresses Cas9 in K. pneumoniae (hphr)	Lab stock[1]
pSGKP-tgc	Plasmid expressing sgRNA in K. pneumoniae (tgcr)	Lab stock[1]
Reference
[1] Wang, Y.; Wang, S.; Chen, W., et al. CRISPR-Cas9 and CRISPR-Assisted Cytidine Deaminase Enable Precise and Efficient Genome Editing in Klebsiella pneumoniae, Appl Environ Microbiol. 2018, 84.
